# Supplementary material for: MYC deregulates TET1 and TET2 expression to control global DNA (hydroxy)methylation and gene expression to maintain a neoplastic phenotype in T-ALL
Source: Epigenetics Chromatin. 2019 Jul 2;12:41. doi: 10.1186/s13072-019-0278-5 (PMC6604319; doi:10.1186/s13072-019-0278-5)
Supplement: Supplementary file 3 — Additional file 3. Detailed lists of genes used in DMR, hDMR, DEG, GSEA, and intersection analysis. List of genes associated with DMRs and hDMRs in mouse T-ALL cells (EµSRα-tTAα;tet-o-MYC) (6780) before and upon 2 days of MYC inactivation (+DOX). List of genes associated with DMRs and hDMRs, as well as DEGs and intersection analysis in human T-ALL (CCRF-CEM) upon TET1 KD. List of genes associated with DMRs and hDMRs, as well as DEGs and intersection analysis in human T-ALL (CCRF-CEM) upon ectopic TET2 expression. List of genes from GSEA analysis in human T-ALL (CCRF-CEM) upon TET1 KD. List of genes used in GSEA analysis in human T-ALL (CCRF-CEM) upon ectopic TET2 expression. Gene lists used for intersection analysis of MYC target genes, TET1 DEGs, and TET2 DEGs. [file 13072_2019_278_MOESM3_ESM.xlsx]

## Sheet: 6780 DMRs hDMRs
genes associated with DMRs (5mC) and hDMRs (5hmC)
6780 MYC on/MYC off states
Figure 1 D+E
5hmC		5mC		Overlap n=22
Tmem208		Zfand2b		1810037I17Rik
Tma16		Wfdc18		Amy2a5
Tax1bp1		Usp17la		Ccl21c
Tagap		Tom1l1		Cphx1
Spink5		Tmem128		Epm2a
Sncb		Tcte3		Gm10057
Smok3a		Tas2r138		Gm10591
Samt1		Tas1r2		Gm11757
Rpp25		Snrnp35		Gm11758
Rhox4c		Smyd4		Gm13304
Rfc5		Smndc1		Gm13871
Resp18		Smarca2		Gm20765
Prr12		Slc8a1		Gm21293
Olfr478		Slc5a6		Gm21304
Nupl1		Slc26a5		Gm21312
Metap1		Samd7		Gm21541
Mdc1		Rhof		Gm4340
Lce1d		Rbm12		Gm6763
Kif3a		Rad51d		Gm8764
Isoc2b		Ptprj		Gpr62
Insig2		Ptges		Hba-x
Il17f		Pp2d1		Zfp97
Ifi27l2a		Pnpt1
Gtf3c3		Ocm
Gsta1		Npm2
Gm8764		Ncoa2
Gm8660		Naip2
Gm8660		Mrm1
Gm6763		Mgat1
Gm5728		Mapre3
Gm5728		Liph
Gm4984		Hdgfrp3
Gm4340		Gm3448
Gm21312		Gm3417
Gm21304		Gm21586
Gm21293		Gm21541
Gm20765		Gm20878
Gm15140		Gm15293
Gm13298		Gm13871
Gm13057		Gm13308
Gm13040		Gm13304
Fbxw17		Gm11837
Dph1		Gm11758
Dnd1		Gm11757
D17Wsu92e		Gm10696
Cd177		Gm10591
Cars2		Fggy
Alg9		Fbxw10
4921511M17Rik		Fbxo36
Fam122a		Engase
Gsta1		E030019B06Rik
Mrps22		Dynll2
Lurap1		Dis3l
Zfp938		Cpne1
Serpinf1		Cd160
Ppfia1		Ccl21c
Gm14479		Atg5
Gm14477		Arhgef10l
Gm14476		Agl
Gm14475		Actl9
Zfp781		Acn9
Ttll1		9030025P20Rik
Gm13871		1110008J03Rik
Gm11758		Sorl1
Gm11757		Ak4
Scn11a		Farp2
9930111J21Rik2		Sema6c
Ihh		Nrap
Lmbrd1		Lim2
Gm14484		Alkbh6
Cphx1		Prss48
Gm21541		Gm11938
Gm13304		Zfp408
Gm10591		Snip1
Ccl21c		Snx3
Ubap2		Panx1
Tet1		Irf6
Wdr35		Ddx17
Cpt1b		Sun2
Slc23a2		Unk
Asmt		Sptssb
Slc12a9		Lpar3
Zic1		Atxn7l1
Klhl29		Grn
Gm13154		AU018829
Foxe1		Snai3
Fam196b		Hus1
Rwdd1		D130043K22Rik
Krt1		Marco
Vmn1r149		Tcl1b2
Vmn1r101		Aplp1
Tpd52l1		Zfp934
Ylpm1		Ucn
Cd300a		Slc18a2
Egfr		Npy5r
Esrp1		Mesp2
Hilpda		Cd209c
1810037I17Rik		Zdhhc22
Trp53i13		Mlycd
Rhox3a		Dact1
Fam69b		Arhgef28
Arl4a		Sema6d
Shank1		Klf2
4930407I10Rik		Zc3h12c
Efna1		Pmepa1
Palm2		Basp1
Slc7a2		Cldn11
March9		Tuba3a
Hba-x		Farp1
Sla		Fam184a
Mreg		Pex5l
Gm10057		Gpr62
Emilin3		Gng13
Psmb8		Spred1
Pnpo		Gxylt2
Sepn1		Foxc1
Gm4836		Ttc30b
Gm10487		Wnt16
Gm10486		Zbtb42
Gm10096		Dchs1
Sox30		2210016F16Rik
Tlr4		Fam114a1
Pla2g12a		Tmem229b
Trim11		Nkx2-1
Evx2		Zfp652
Nlk		Rab15
4922501C03Rik		Sox3
Wnt5b		Kcnh3
Pou3f1		Fmnl1
Prss16		Cacng3
Myt1l		Rasd2
1700016K19Rik		Amy2a5
Zfp97		Syce3
Tll1		Scnn1a
Lce1m		Shisa3
Lace1		Edil3
Kcnk15		Hoxb7
Gm3286		Zfp97
Gm8764		Dapk2
Gm6763		Sbspon
Gm4340		Ltbp4
Gm21312		Slc25a45
Gm21304		Sgce
Gm21293		Ccdc30
Gm20765		Fn1
Hsf5		Ttc30a1
Rnh1		Tlcd2
Pdlim2		Nptx1
Elavl2		Cntn4
Dio1		Arnt
Slco1a5		Rnf144b
Get4		Slc12a8
Xkr9		Cdcp1
Slc35c1		Bend6
2010315B03Rik		Lama3
Dock7		Fgf8
Adam2		9230110C19Rik
Gm13103		Rxfp4
Olfr197		Coro1b
Ctdspl		E130003G02Rik
Zfp11		Kif1b
Polr1e		Grasp
Oas1b		Gm11837
Dpp6		Nlgn3
Card10		Gm13285
Nudt9		Nebl
Zic1		Napg
Rapgef2		Kat6b
Caskin1		9030624G23Rik
Pwwp2b		Maf
Brd7		Rap1gap
Olfr1082		Vkorc1
Adc		Tpm4
Ctnna1		Tex13
Irf7		Nol3
Artn		Gm8764
Wwc1		Gm6763
Olfr638		Gm4340
Pmp2		Gm21312
Olfr1182		Gm21304
Steap2		Gm21293
Ppp3cb		Gm20765
Pparg		Sh3bp5
Gpr153		Phactr2
Cblc		Eif2b4
Tmem8		Vwa7
Olfr577		Tdpoz1
Map1lc3a		Gm13278
Fam5b		Tcte1
9130017N09Rik		Mfsd10
Timd2		Leprel2
Sbk2		Coro6
Rapgef6		Ptpn11
Pskh1		Rabgap1l
Scmh1		Llgl2
Ppard		Ankrd13d
Slc22a6		Mapre2
Polr2a		Abhd4
Gm13286		Aanat
Opn5		Zcchc18
Amy2a5		Pde8b
Vmn1r129		Tnfaip8
Zscan4f		Ip6k2
Zic3		Nusap1
Zfc3h1		Hopx
Wdr73		Laptm4a
Vldlr		Tnfrsf14
Vcp		Enho
Upk3a		Pxt1
Tnni3k		Tacstd2
Tmem79		Slc2a9
Tmem33		Sec61b
Tex14		Clasp2
Tekt2		Aldh7a1
Svep1		Casq1
Srp68		Cbr1
Sprr2a2		Mocs2
Sprr2a2		Syt10
Sprr2a1		Trp63
Sprr2a1		Mpg
Specc1		Il17d
Slc39a11		Cd207
Sgk1		Taf9
Sept11		Spg21
Scn3b		Snx17
Rreb1		Slurp1
Rps6ka4		Frat1
Rps15a		Dpy30
Rnd1		Col1a2
Rbak		Aatk
Rapgef4		1810037I17Rik
Ptprs		Nova1
Prpf6		Foxk1
Prickle3		Med24
Ppm1d		Gm7244
Pola2		LOC100861978
Plac9b		Gm13306
Pla2r1		Ccl27b
Pion		Umps
Olfr514		Ube2dnl2
Olfr366		Phyhd1
Olfr173		Lefty2
Olfr1393		Kif20a
Olfr13		Epm2a
Olfr1306		Clec4a3
Nrep		Smim1
Ndufb4		Ly6g6c
Mup10		Gyg
Ms4a10		Gm13278
Mmp23		Atp13a2
Metap1d		Whsc1l1
Megf9		Caly
Mccc1		Pkd1l3
Lynx1		Obox2
Lrrc8d		Clec14a
LOC100502924		Gm21119
Lmod3		4930467E23Rik
Lck		Cebpb
Kank2		Ago4
Jph1		Zfp740
Il20ra		Zfp503
Ikzf3		Zfp445
Igf2bp3		Zfp282
Hspa1a		Wdr34
Hsf2bp		Vmn2r5
Hint2		Vmn1r93
Herc2		Vmn1r87
H2-Bl		Vmn1r114
Gtpbp2		Upk1a
Gtf3c1		Top1
Grhl1		Tigd2
Gpr62		Tecrl
Gpr151		Tbc1d16
Gm8720		Sytl2
Gm8720		Syk
Gm7903		Srprb
Gm5803		Slc9a6
Gm5725		Slc2a9
Gm5725		Sh3yl1
Gm5128		Sh3gl3
Gm4836		Selk
Gm3435		Rspo2
Gm14391		Rhox10
Gm13871		Rad52
Gm13290		Rabgap1
Gm13289		Psmd7
Gm13276		Prss58
Gm11758		Polrmt
Gm11757		Pmch
Gm10487		Pex5l
Gm10486		Pdzrn4
Gm10096		Pcgf3
Gatm		Pcgf2
Fndc8		Pcdhb11
Flnb		Pabpc1l
Fam174b		Opn3
Fa2h		Olfr1179
Epm2a		Obox2
Eif3m		Nxpe2
Echdc3		Nr2e3
Ebi3		Nodal
Drg1		Neurl3
Cyp3a11		Naa35
Cstf2		Mutyh
Cpne8		Mlph
Cphx1		Mlf1
Ckm		Mdh1b
Cd59b		Lingo4
Cd209f		Lin7c
Ccr1l1		Ifi30
Canx		Htr4
Camsap3		Hbegf
Azin1		Hba-x
Azi2		H2-Ea-ps
Arl14ep		Gm8764
Ankhd1		Gm8764
Ankfn1		Gm6763
Agbl2		Gm6763
Afmid		Gm5134
Adam12		Gm4340
4930563E22Rik		Gm21312
2610524H06Rik		Gm21312
2610301G19Rik		Gm21304
		Gm21304
		Gm21293
		Gm21293
		Gm21119
		Gm20765
		Gm20765
		Gm15319
		Gm13283
		Gm13275
		Gm10666
		Gm10057
		Filip1l
		Fam149a
		Fam110a
		Exo5
		Evl
		Entpd1
		Ehmt2
		Egfbp2
		Duxbl3
		Duxbl2
		Dusp13
		Dock9
		Dmkn
		Dkk1
		Defb5
		Defa5
		Dao
		Cyp2c44
		Cphx1
		Cnksr1
		Clca6
		Cdan1
		Ccdc171
		Casp14
		Arf4
		Apoa1bp
		Aacs
		9030025P20Rik
		6330403K07Rik
		4930467E23Rik
		1700066M21Rik
		1300017J02Rik

## Sheet: CEM TET1 KD DEGs DMRs hDMRs
CCRF-CEM SCR vs sh1
DEGs, genes associated with DMRs and hDMRs, and Intersection of genes in common
Figure 5 D, G, H + I
Gene_Name				Gene_Name					Gene_Name
n=3300	n=209	n=31		n=3300	n=242	n=35			DEG/ hDMR/ DMR Common n=1
RNA-seq	meDIP-seq	Intersection		RNA-seq	hmeDIP-seq	Intersection			RASA4B
DPM1	SEPT9	ASRGL1		DPM1	ADA	AGTPBP1
NFYA	ACVR1C	BABAM1		NFYA	ADAM19	BCAT1
NIPAL3	ADAR	BLOC1S3		NIPAL3	ADM5	CCL28			Gene_Name
SEMA3F	AJAP1	C16orf62		SEMA3F	AGTPBP1	CD3E			hDMR/ DMR Common n=21
BAD	APOPT1	C4orf48		BAD	AMY1B	CD68			GAGE12B
CD99	ARHGEF37	CDK3		CD99	ANKRD49	CLIP3			GAGE12J
LASP1	ASRGL1	CHCHD10		LASP1	ANO2	COL7A1			GAGE2D
SNX11	AXDND1	DPEP1		SNX11	AP3B2	DNMT3A			GLRX5
M6PR	BABAM1	EFNA3		M6PR	ARHGAP27	EIF4A2			MROH1
ALS2	BDP1	FBLN2		ALS2	ARNTL	FABP6			PRR20A
CASP10	BEND4	FGD3		CASP10	BAGE2	FAIM			PRR20B
TFPI	BLOC1S3	FSTL3		TFPI	BAGE3	KIF7			PRR20C
ARF5	BRF1	MED26		ARF5	BAGE4	MAP1S			PRR20D
POLDIP2	C10orf11	MRPL53		POLDIP2	BAGE5	MDM4			PRR20E
CD38	C14orf169	NDUFAF1		CD38	BBIP1	ODC1			RASA4B
FKBP4	C16orf62	NKD2		FKBP4	BCAT1	PLCXD1			RPL32
RBM6	C19orf40	NOVA1		RBM6	C16orf52	PLP2			USP17L24
RECQL	C1orf86	NR2F6		RECQL	C17orf62	PRSS3			USP17L25
HSPB6	C1QTNF8	PARP15		HSPB6	C19orf47	PSMB2			USP17L26
ARHGAP33	C2orf74	PRKAR1A		ARHGAP33	C20orf173	PTK2B			USP17L27
REXO5	C4orf48	PROSER2		REXO5	C22orf34	PYCR1			USP17L28
SPPL2B	C9orf106	RABGGTA		SPPL2B	CBX4	RASA4B			USP17L29
FAM214B	CAPG	RASA4B		FAM214B	CCL28	RECQL			USP17L30
PRKAR2B	CARHSP1	RBM45		PRKAR2B	CD2	RNF167			USP17L5
TSPOAP1	CCDC160	RSAD1		TSPOAP1	CD3E	SEC61A1			WDR74
MPO	CDC42EP5	SEPT9		MPO	CD68	SLC25A45
GCFC2	CDK3	TMIGD2		GCFC2	CDK2AP2	SLC39A14
IBTK	CHCHD10	TRMT10B		IBTK	CEACAM18	SSBP1
ITGAL	CHRM2	ZNF439		ITGAL	CELF4	TMEM107
ZFX	CLEC18A	ZNF442		ZFX	CENPM	TMEM79
C19orf60	CMTM4	ZNF550		C19orf60	CHD4	TPSAB1
TNFRSF12A	COG3			TNFRSF12A	CHUK	UCHL3
KDM7A	CXCL16			KDM7A	CLIP3	VPS54
PHTF2	CXorf40B			PHTF2	CNPY1	ZNF281
COX10	CYP11B1			COX10	COL7A1	ZNF563
CDKL3	DAB2IP			CDKL3	CORO1C
MARK4	DDRGK1			MARK4	CRB1
TSR3	DGKG			TSR3	CSH1
E2F2	DIDO1			E2F2	CT45A2
CYB561	DLX2			CYB561	CT45A4
SPAG9	DNAH7			SPAG9	CT45A5
AASS	DPEP1			AASS	CT45A6
MPND	DPP6			MPND	CT45A8
CRY1	EDF1			CRY1	CT45A9
NFIX	EFHD1			NFIX	CXCL9
ST3GAL1	EFNA2			ST3GAL1	CYP2A6
IL32	EFNA3			IL32	DCDC1
RANBP9	ENPP1			RANBP9	DDX28
ETV7	ENTPD2			ETV7	DEK
METTL13	EPN1			METTL13	DHDDS
GIPR	ERICH6			GIPR	DLL1
STAB1	FAM166B			STAB1	DNMT3A
IDS	FAM204A			IDS	DOK6
PRSS3	FAM92A1			PRSS3	EFHB
CD4	FAM98C			CD4	EGLN2
HIVEP2	FANCG			HIVEP2	EHF
LYPLA2	FBLN2			LYPLA2	EIF4A2
CLCN6	FGD3			CLCN6	EIF4E3
MRC2	FMN1			MRC2	FABP6
ABHD5	FOLR1			ABHD5	FAIM
AKAP8L	FRAS1			AKAP8L	FAM86B1
DPF1	FSTL3			DPF1	FZD10
WIZ	GAGE12B			WIZ	GAGE12B
TYROBP	GAGE12I			TYROBP	GAGE12J
TMEM159	GAGE12J			TMEM159	GAGE2D
CALCOCO1	GAGE2C			CALCOCO1	GFRA4
DDX11	GAGE2D			DDX11	GIMAP2
ZMYND11	GCNT1			ZMYND11	GLB1L3
DPEP1	GFRA3			DPEP1	GLRX5
MATR3	GGT6			MATR3	GOLGA8R
SLC38A5	GLRX5			SLC38A5	GP1BB
SNAI2	GNAL			SNAI2	GPC3
ADGRA2	GPR126			ADGRA2	GPSM1
PLEKHB1	GSG1L			PLEKHB1	GREB1L
SLC45A4	GSTO2			SLC45A4	GREM1
ALAS1	GTPBP8			ALAS1	GRK7
DEPDC1	HBZ			DEPDC1	GSTA3
RRAGD	HEBP2			RRAGD	GSTA4
HSD17B6	HES5			HSD17B6	HBM
AGPAT4	HHAT			AGPAT4	HOPX
BTN3A1	HS3ST3B1			BTN3A1	HOXB13
B4GALT7	HTR3E			B4GALT7	HOXD13
SH2D2A	IFIT5			SH2D2A	HYAL4
POU2F2	IGDCC4			POU2F2	IL17RD
ARNTL2	ITGA7			ARNTL2	IQCF5
BAK1	JADE3			BAK1	KANSL1
IKZF2	KAT5			IKZF2	KCNMA1
GRN	KAT8			GRN	KIF7
ATP6V0A1	KIF16B			ATP6V0A1	KLF4
PEX3	KRBOX1			PEX3	KLK12
FAM136A	LCN9			FAM136A	KRTAP3-2
VCL	LOC101060321			VCL	LIF
NSMAF	LRGUK			NSMAF	LINGO3
STAP1	LRR1			STAP1	LLGL2
ZZZ3	LTN1			ZZZ3	LOC391003
RPL26L1	LURAP1L			RPL26L1	LOC400736
FBXO42	MAL			FBXO42	LPPR1
MFAP3	MCF2L			MFAP3	LRRC37A
AGA	MED26			AGA	LRRC73
ZFYVE16	MEIG1			ZFYVE16	LY6H
RIPOR1	MIR1-1HG			RIPOR1	MAGI1
PHLPP2	MLLT4			PHLPP2	MAP1LC3A
AIFM2	MOB1A			AIFM2	MAP1S
CUL7	MPP2			CUL7	MAPK4
WDR37	MROH1			WDR37	MBD3L4
YTHDC2	MRPL53			YTHDC2	MDM4
CTPS2	MTUS2			CTPS2	MED11
ATP6V1H	MUC17			ATP6V1H	MEGF10
ARAP2	NDEL1			ARAP2	MMP23B
DTNBP1	NDUFAF1			DTNBP1	MPPE1
TSPAN17	NDUFB2			TSPAN17	MROH1
ZNF800	NDUFB6			ZNF800	MSC
VPS13D	NKD2			VPS13D	MYOZ3
H6PD	NOVA1			H6PD	NDNF
VAMP3	NR2F6			VAMP3	NEK2
LTBP1	NR3C2			LTBP1	NICN1
RCN1	NRBP1			RCN1	NKX6-2
RFC2	NRBP2			RFC2	NOTUM
HEXB	NUMA1			HEXB	NPB
NEXMIF	NUP62CL			NEXMIF	NR6A1
HERPUD1	OPN1MW			HERPUD1	NRG1
HOMER3	OPN1MW2			HOMER3	ODC1
CYBA	P4HA2			CYBA	OR8I2
PLEKHA5	PAPD4			PLEKHA5	OSBPL9
MSMO1	PARP15			MSMO1	PAGE2
MRTO4	PCDHA8			MRTO4	PARP2
LY75	PCDHGA10			LY75	PAX7
SYNE2	PCSK2			SYNE2	PDE4A
ATP9A	PDK4			ATP9A	PDX1
SZRD1	PFKP			SZRD1	PGA4
KCNH2	PGA3			KCNH2	PLCXD1
TAB2	PHF20			TAB2	PLEKHG4B
GINM1	PKNOX2			GINM1	PLP2
MRPL43	PLA2G10			MRPL43	PNP
ZNF280C	PMM1			ZNF280C	PPL
RC3H2	POLA1			RC3H2	PPP1R14A
GYG2	PPP2R2C			GYG2	PRAMEF14
MSH4	PRDM16			MSH4	PRAMEF6
GDI2	PRKAR1A			GDI2	PRR20A
PITHD1	PROSER2			PITHD1	PRR20B
MTA3	PRPF8			MTA3	PRR20C
ATP11B	PRR20A			ATP11B	PRR20D
SEC61A1	PRR20B			SEC61A1	PRR20E
PPP1R12A	PRR20C			PPP1R12A	PRSS3
ATP2B4	PRR20D			ATP2B4	PSMB2
ZC3H11A	PRR20E			ZC3H11A	PTH1R
RIOK2	PRSS45			RIOK2	PTK2B
DNAJC25	PTGES			DNAJC25	PTN
SLC2A3	RAB9B			SLC2A3	PTPRH
OGFR	RABGGTA			OGFR	PYCR1
CREB3L3	RASA4B			CREB3L3	RAB21
PIGV	RBM15B			PIGV	RAET1G
QSER1	RBM45			QSER1	RAPGEF3
MPC1	RGS11			MPC1	RASA4B
BCAT1	RNF212B			BCAT1	RCC1
SPAG4	RNH1			SPAG4	RECQL
NCKAP1	ROPN1L			NCKAP1	RGL1
TNK2	RPL32			TNK2	RGS20
MON2	RSAD1			MON2	RIC8B
POLD1	SCN1B			POLD1	RNF167
SPHK2	SGK2			SPHK2	RPL10
CA11	SLA			CA11	RPL23
AHRR	SLC22A18AS			AHRR	RPL32
GPC1	SLC24A3			GPC1	RPS17
DLX3	SLC37A1			DLX3	RPS6KA1
SPA17	SNAPC1			SPA17	RYR3
TSPAN32	SPATA31D4			TSPAN32	SALL3
HIPK2	STK11			HIPK2	SEC14L1
LPAR2	TENM1			LPAR2	SEC61A1
CTSA	TMEFF2			CTSA	SERPINA9
SUGP2	TMIGD2			SUGP2	SGCG
ABCA7	TNFAIP2			ABCA7	SH3BGR
CHI3L2	TOMM40			CHI3L2	SHISA6
ZNF76	TPST2			ZNF76	SLC1A7
DGKA	TRMT10B			DGKA	SLC25A45
PRKCQ	TRPV1			PRKCQ	SLC2A12
TLE2	TSGA13			TLE2	SLC39A14
ASB1	TUBB4B			ASB1	SLC6A5
SLC9A7	UBE2J2			SLC9A7	SMYD1
TIE1	UNC5C			TIE1	SOX1
SLC9A3	UNC93B1			SLC9A3	SOX17
ASPM	UPF2			ASPM	SOX30
CD84	USE1			CD84	SPANXB1
ISOC1	USHBP1			ISOC1	SPATA13
MSANTD3	USP17L17			MSANTD3	SPDYE3
KLF6	USP17L19			KLF6	SPIB
PHKA1	USP17L24			PHKA1	SRRT
TNFRSF1A	USP17L25			TNFRSF1A	SSBP1
ROGDI	USP17L26			ROGDI	SSC4D
PDK3	USP17L27			PDK3	ST8SIA3
HDAC4	USP17L28			HDAC4	TCEAL3
IFT80	USP17L29			IFT80	TCEB1
ERLEC1	USP17L30			ERLEC1	TCEB3CL
PPP2R5B	USP17L5			PPP2R5B	TCERG1L
SDK2	VAPB			SDK2	TEX38
KCNAB2	VSTM4			KCNAB2	TF
CLEC2D	WDR74			CLEC2D	TFEC
FUNDC1	XAGE1B			FUNDC1	TIAM2
ATP1B3	XAGE1E			ATP1B3	TIMM50
HDHD5	ZCCHC3			HDHD5	TMEM107
SLC44A1	ZIC2			SLC44A1	TMEM79
FSTL3	ZNF132			FSTL3	TMEM98
WIPI1	ZNF287			WIPI1	TMSB15B
GBA2	ZNF333			GBA2	TNFSF10
ASNS	ZNF420			ASNS	TOMM20
AP3M2	ZNF439			AP3M2	TOP1
TESK2	ZNF442			TESK2	TOPAZ1
CSNK2A2	ZNF550			CSNK2A2	TPSAB1
CDC42	ZNF71			CDC42	TRIM49B
NCK2				NCK2	UBE2J1
MGAT4A				MGAT4A	UCHL3
WDR1				WDR1	UCP2
HLTF				HLTF	USP17L11
CYBRD1				CYBRD1	USP17L12
PRKACA				PRKACA	USP17L18
AFF4				AFF4	USP17L20
MPP5				MPP5	USP17L21
HSD17B10				HSD17B10	USP17L24
TRNT1				TRNT1	USP17L25
NDE1				NDE1	USP17L26
PVR				PVR	USP17L27
GSDMB				GSDMB	USP17L28
KDM5A				KDM5A	USP17L29
FERMT2				FERMT2	USP17L30
ST6GAL1				ST6GAL1	USP17L5
MRPS34				MRPS34	VPS54
EED				EED	WDR41
NCBP3				NCBP3	WDR74
ATP2A3				ATP2A3	WFDC11
MGLL				MGLL	YPEL4
SCARF1				SCARF1	ZC2HC1B
ANO8				ANO8	ZC3H4
EIF4G3				EIF4G3	ZDHHC1
GTSE1				GTSE1	ZFP14
TIMM21				TIMM21	ZNF281
FOSL2				FOSL2	ZNF417
RAB7A				RAB7A	ZNF461
SEC31B				SEC31B	ZNF469
REXO2				REXO2	ZNF48
RBM7				RBM7	ZNF563
RBMS2				RBMS2	ZNF610
BAZ2A				BAZ2A	ZSCAN20
SPAG5				SPAG5
ANKRD13A				ANKRD13A
ACACB				ACACB
TRAF4				TRAF4
PAG1				PAG1
MCAM				MCAM
STXBP2				STXBP2
MAP2K7				MAP2K7
NFKB2				NFKB2
UBE2T				UBE2T
IL4R				IL4R
USP33				USP33
SNRPA				SNRPA
GPR137B				GPR137B
JADE1				JADE1
SLC25A43				SLC25A43
UBE2A				UBE2A
FGFR1				FGFR1
CST7				CST7
MCCC1				MCCC1
ACER3				ACER3
PIK3C3				PIK3C3
N4BP2				N4BP2
TULP3				TULP3
PPP2R5C				PPP2R5C
GNB1				GNB1
P2RY10				P2RY10
ITM2A				ITM2A
CBFA2T2				CBFA2T2
TOLLIP				TOLLIP
THOC1				THOC1
LXN				LXN
REXO1				REXO1
SAR1A				SAR1A
CARMIL1				CARMIL1
PGM1				PGM1
RABL2B				RABL2B
KEAP1				KEAP1
RIF1				RIF1
SESN1				SESN1
CLDND1				CLDND1
RBL1				RBL1
AP4E1				AP4E1
RSBN1				RSBN1
EXD2				EXD2
ARG2				ARG2
PTPRC				PTPRC
STK17B				STK17B
STRADB				STRADB
CCNT2				CCNT2
TRAF5				TRAF5
ERC1				ERC1
RNF13				RNF13
PALB2				PALB2
KAT6A				KAT6A
PLOD1				PLOD1
ITGAE				ITGAE
NUFIP1				NUFIP1
RRAGB				RRAGB
SLC27A5				SLC27A5
ZNF324				ZNF324
ZNF264				ZNF264
FAT1				FAT1
YTHDC1				YTHDC1
REST				REST
SSH1				SSH1
GSTP1				GSTP1
NCOA1				NCOA1
MAPRE3				MAPRE3
CD59				CD59
MYNN				MYNN
WDFY1				WDFY1
OVGP1				OVGP1
ABCB1				ABCB1
DDHD2				DDHD2
CHERP				CHERP
POMGNT1				POMGNT1
CHMP5				CHMP5
SEPHS1				SEPHS1
TMED2				TMED2
ERO1B				ERO1B
LAT2				LAT2
BAX				BAX
LPCAT2				LPCAT2
TXNDC16				TXNDC16
NID2				NID2
GMCL1				GMCL1
DNM1L				DNM1L
PIR				PIR
RFX2				RFX2
GNA11				GNA11
TPX2				TPX2
DOCK9				DOCK9
NSFL1C				NSFL1C
ZNF343				ZNF343
LZTS3				LZTS3
KIZ				KIZ
TESC				TESC
SNX5				SNX5
SIRPG				SIRPG
P2RX7				P2RX7
ESF1				ESF1
TMEM230				TMEM230
RPLP0				RPLP0
GMIP				GMIP
DDX24				DDX24
ARHGAP4				ARHGAP4
GPATCH2L				GPATCH2L
PCBP4				PCBP4
MAEA				MAEA
IRAK3				IRAK3
PDPR				PDPR
GLG1				GLG1
PLEKHG2				PLEKHG2
NAT14				NAT14
PUS7				PUS7
ITGA6				ITGA6
SEL1L3				SEL1L3
ORC6				ORC6
OSGEP				OSGEP
G2E3				G2E3
HNRNPC				HNRNPC
TOX4				TOX4
GEMIN2				GEMIN2
TGM1				TGM1
DPYSL2				DPYSL2
CDC45				CDC45
COMT				COMT
UPRT				UPRT
CBX5				CBX5
SUCO				SUCO
MAP3K1				MAP3K1
HOOK2				HOOK2
ARCN1				ARCN1
TMEM38B				TMEM38B
PTGS1				PTGS1
CRAT				CRAT
NANS				NANS
CWF19L1				CWF19L1
BAMBI				BAMBI
SIRT1				SIRT1
IL12RB1				IL12RB1
ABL1				ABL1
ACOT7				ACOT7
PCSK5				PCSK5
ERMP1				ERMP1
TSPAN15				TSPAN15
WASHC2A				WASHC2A
KCNK6				KCNK6
BCL7C				BCL7C
TIMM13				TIMM13
CDC34				CDC34
IZUMO4				IZUMO4
GADD45B				GADD45B
MKNK2				MKNK2
DERL3				DERL3
RNF215				RNF215
SEC14L2				SEC14L2
YPEL1				YPEL1
PES1				PES1
CYTH4				CYTH4
ESS2				ESS2
MFNG				MFNG
LRP5L				LRP5L
SLC25A1				SLC25A1
GRK3				GRK3
SH3BP1				SH3BP1
SRRD				SRRD
ANKRD54				ANKRD54
JOSD1				JOSD1
POLDIP3				POLDIP3
CYB5R3				CYB5R3
RHBDD3				RHBDD3
RASL10A				RASL10A
TOM1				TOM1
CHKB				CHKB
BIK				BIK
HMOX1				HMOX1
ARSA				ARSA
TTLL12				TTLL12
TNRC6B				TNRC6B
KIAA0930				KIAA0930
IL2RB				IL2RB
EP300				EP300
POLR3H				POLR3H
MLC1				MLC1
CTSG				CTSG
PRMT5				PRMT5
COCH				COCH
PYGL				PYGL
GNPNAT1				GNPNAT1
CDKN3				CDKN3
PSMA3				PSMA3
VTI1B				VTI1B
TIMM9				TIMM9
TMED8				TMED8
SAMD15				SAMD15
RIN3				RIN3
LGMN				LGMN
SIX4				SIX4
HIF1A				HIF1A
SRSF5				SRSF5
DICER1				DICER1
PCNX1				PCNX1
PSMC1				PSMC1
CCNB1IP1				CCNB1IP1
DHRS2				DHRS2
CHD8				CHD8
EMC9				EMC9
REC8				REC8
GMPR2				GMPR2
RABGGTA				RABGGTA
NFATC4				NFATC4
MMP9				MMP9
PYGB				PYGB
PROCR				PROCR
NINL				NINL
UQCC1				UQCC1
NDRG3				NDRG3
SLA2				SLA2
STK4				STK4
ADNP				ADNP
CTSZ				CTSZ
PRELID3B				PRELID3B
PSMA7				PSMA7
ARFGAP1				ARFGAP1
C20orf27				C20orf27
TRIB3				TRIB3
HM13				HM13
POFUT1				POFUT1
NOP56				NOP56
MANBAL				MANBAL
SNTA1				SNTA1
RPRD1B				RPRD1B
CST3				CST3
AHCY				AHCY
PPP1R16B				PPP1R16B
TNNC2				TNNC2
SMCHD1				SMCHD1
CEP76				CEP76
CEP192				CEP192
RNMT				RNMT
SMAD7				SMAD7
RIOK3				RIOK3
PSMD10				PSMD10
STS				STS
TBL1X				TBL1X
PRPS2				PRPS2
MOSPD1				MOSPD1
AMMECR1				AMMECR1
STAG2				STAG2
CCDC22				CCDC22
PLP2				PLP2
SMARCA1				SMARCA1
FMR1				FMR1
PIM2				PIM2
SCML2				SCML2
SLC35A2				SLC35A2
TAZ				TAZ
RP2				RP2
HTATSF1				HTATSF1
KLHL4				KLHL4
PIN4				PIN4
RBM3				RBM3
CENPI				CENPI
GLA				GLA
BEX4				BEX4
NDFIP2				NDFIP2
TNFSF13B				TNFSF13B
STK24				STK24
FLT1				FLT1
INTS6				INTS6
MGRN1				MGRN1
CORO1A				CORO1A
NUTF2				NUTF2
NFAT5				NFAT5
ARL2BP				ARL2BP
ACD				ACD
PARD6A				PARD6A
MMP15				MMP15
PSMD7				PSMD7
VAC14				VAC14
SMPD3				SMPD3
SLC7A6				SLC7A6
MPG				MPG
HSDL1				HSDL1
TAF1C				TAF1C
COTL1				COTL1
FAM173A				FAM173A
SLC7A5				SLC7A5
STUB1				STUB1
NUBP1				NUBP1
CLUAP1				CLUAP1
EARS2				EARS2
GGA2				GGA2
USP31				USP31
QPRT				QPRT
XYLT1				XYLT1
PYCARD				PYCARD
RPGRIP1L				RPGRIP1L
MAZ				MAZ
NOMO1				NOMO1
CCP110				CCP110
C16orf62				C16orf62
RAB11A				RAB11A
FAH				FAH
EIF3J				EIF3J
BRF2				BRF2
ZFAND1				ZFAND1
CPQ				CPQ
IMPAD1				IMPAD1
NDRG1				NDRG1
GSDMD				GSDMD
ERI1				ERI1
SLC39A14				SLC39A14
LEPROTL1				LEPROTL1
DCTN6				DCTN6
TNFRSF10A				TNFRSF10A
BNIP3L				BNIP3L
KCNN4				KCNN4
NUCB1				NUCB1
GYS1				GYS1
NFKBIB				NFKBIB
PIH1D1				PIH1D1
CKM				CKM
ARHGEF18				ARHGEF18
LYL1				LYL1
TRMT1				TRMT1
STX10				STX10
TLE6				TLE6
SGTA				SGTA
CCDC61				CCDC61
MED26				MED26
CCNE1				CCNE1
PDCD5				PDCD5
ANKRD27				ANKRD27
GPI				GPI
NUMBL				NUMBL
TBCB				TBCB
CLIP3				CLIP3
SLC1A5				SLC1A5
FZR1				FZR1
DMAC2				DMAC2
CD79A				CD79A
RPS19				RPS19
ICAM5				ICAM5
BABAM1				BABAM1
RABAC1				RABAC1
MEGF8				MEGF8
CYTH2				CYTH2
GRWD1				GRWD1
CLEC11A				CLEC11A
ZNF175				ZNF175
CAPS				CAPS
PPP2R1A				PPP2R1A
RPL18A				RPL18A
ARRDC2				ARRDC2
PIK3R2				PIK3R2
ARMC6				ARMC6
USF2				USF2
ETHE1				ETHE1
AVL9				AVL9
GTPBP10				GTPBP10
RASA4				RASA4
DNAJC2				DNAJC2
PIK3CG				PIK3CG
HBP1				HBP1
DUS4L				DUS4L
SP4				SP4
LMBR1				LMBR1
SSBP1				SSBP1
GRB10				GRB10
ABHD11				ABHD11
PLEKHA8				PLEKHA8
STX1A				STX1A
HSPB1				HSPB1
PDAP1				PDAP1
SNX8				SNX8
GLCCI1				GLCCI1
ANKMY2				ANKMY2
PSMA2				PSMA2
BLVRA				BLVRA
RHEB				RHEB
YKT6				YKT6
TBL2				TBL2
CLIP2				CLIP2
LIMK1				LIMK1
NMRK1				NMRK1
CORO2A				CORO2A
TGFBR1				TGFBR1
SEC61B				SEC61B
OGN				OGN
CDC37L1				CDC37L1
DOCK8				DOCK8
CA9				CA9
DDX58				DDX58
RAPGEF1				RAPGEF1
SETX				SETX
SHB				SHB
ABHD17B				ABHD17B
ZFAND5				ZFAND5
PDLIM1				PDLIM1
RASSF4				RASSF4
RAB11FIP2				RAB11FIP2
ERLIN1				ERLIN1
TRDMT1				TRDMT1
NSMCE4A				NSMCE4A
PALD1				PALD1
VSIR				VSIR
PPP3CB				PPP3CB
CCSER2				CCSER2
MINPP1				MINPP1
LIPA				LIPA
LZTS2				LZTS2
KAZALD1				KAZALD1
ARHGAP21				ARHGAP21
CPEB3				CPEB3
ACBD5				ACBD5
LHPP				LHPP
EDRF1				EDRF1
SH3PXD2A				SH3PXD2A
SHOC2				SHOC2
CCDC6				CCDC6
CCNY				CCNY
UBE2S				UBE2S
DNAJC12				DNAJC12
NUFIP2				NUFIP2
FBXL20				FBXL20
PSMD3				PSMD3
RGS9				RGS9
WNT3				WNT3
P2RX1				P2RX1
RNF167				RNF167
SLC25A11				SLC25A11
NUP88				NUP88
AKAP10				AKAP10
C17orf75				C17orf75
CYTH1				CYTH1
PSMD11				PSMD11
LGALS3BP				LGALS3BP
ABI3				ABI3
EZH1				EZH1
PPP1R9B				PPP1R9B
PTGES3L-AARSD1				PTGES3L-AARSD1
LRRC59				LRRC59
SMURF2				SMURF2
DUSP3				DUSP3
PRKAR1A				PRKAR1A
WSB1				WSB1
IFT20				IFT20
TMEM97				TMEM97
PMP22				PMP22
UNC119				UNC119
ALDOC				ALDOC
LAMTOR3				LAMTOR3
RPL34				RPL34
WFS1				WFS1
GAR1				GAR1
FRG1				FRG1
AADAT				AADAT
DHX15				DHX15
NEIL3				NEIL3
STIM2				STIM2
NKX3-2				NKX3-2
RAPGEF2				RAPGEF2
LRP2BP				LRP2BP
KLF3				KLF3
KLHL5				KLHL5
CCDC34				CCDC34
ZBTB16				ZBTB16
MTCH2				MTCH2
FNBP4				FNBP4
SC5D				SC5D
HSPA8				HSPA8
PUS3				PUS3
FOXRED1				FOXRED1
TMEM109				TMEM109
CHORDC1				CHORDC1
ARHGEF17				ARHGEF17
RNF141				RNF141
UBE4A				UBE4A
NECTIN1				NECTIN1
HIPK3				HIPK3
PDHX				PDHX
COMMD9				COMMD9
AMBRA1				AMBRA1
NAA40				NAA40
CD81				CD81
SLC35F2				SLC35F2
C11orf21				C11orf21
AIP				AIP
P3H3				P3H3
CD69				CD69
CLEC2B				CLEC2B
SELPLG				SELPLG
ASIC1				ASIC1
KCTD10				KCTD10
MVK				MVK
IL23A				IL23A
PTGES3				PTGES3
BCL7A				BCL7A
FOXM1				FOXM1
SH2B3				SH2B3
CREBL2				CREBL2
OGFOD2				OGFOD2
OAS3				OAS3
GTF2H3				GTF2H3
IL26				IL26
CPSF6				CPSF6
MRPL51				MRPL51
COPS7A				COPS7A
ING4				ING4
GNB3				GNB3
LPCAT3				LPCAT3
GOLT1B				GOLT1B
PRKAB1				PRKAB1
AL021546.1				AL021546.1
TMEM14C				TMEM14C
NEDD9				NEDD9
ASF1A				ASF1A
FAM184A				FAM184A
FANCE				FANCE
MAPK14				MAPK14
RNF8				RNF8
CD83				CD83
GLP1R				GLP1R
TREML2				TREML2
ZNF451				ZNF451
BAG2				BAG2
CCNC				CCNC
MED23				MED23
WASF1				WASF1
ALDH5A1				ALDH5A1
VNN2				VNN2
TRIM38				TRIM38
SLC16A10				SLC16A10
HECA				HECA
PHACTR2				PHACTR2
MDFI				MDFI
TFEB				TFEB
CCND3				CCND3
BYSL				BYSL
TBP				TBP
GUCA1B				GUCA1B
PTK7				PTK7
CUL9				CUL9
DNPH1				DNPH1
DUSP22				DUSP22
COX7A2				COX7A2
VEGFA				VEGFA
FAM46A				FAM46A
FBRSL1				FBRSL1
PAPD7				PAPD7
HMGCS1				HMGCS1
DAP				DAP
PFDN1				PFDN1
APBB3				APBB3
SPARC				SPARC
IK				IK
THG1L				THG1L
ARRDC3				ARRDC3
LNPEP				LNPEP
RAD50				RAD50
ST8SIA4				ST8SIA4
TRAPPC13				TRAPPC13
TXNDC15				TXNDC15
RARS				RARS
WWC1				WWC1
H2AFY				H2AFY
SMAD5				SMAD5
ERGIC1				ERGIC1
TBCCD1				TBCCD1
NIT2				NIT2
FAM162A				FAM162A
CEP70				CEP70
KAT2B				KAT2B
BCHE				BCHE
PDCD10				PDCD10
PFKFB4				PFKFB4
COL7A1				COL7A1
HES1				HES1
ACAP2				ACAP2
RPL24				RPL24
GBE1				GBE1
ABTB1				ABTB1
CISH				CISH
PEX5L				PEX5L
ARHGEF26				ARHGEF26
KLHL24				KLHL24
PLCH1				PLCH1
TNNC1				TNNC1
SPCS1				SPCS1
INO80D				INO80D
EPB41L5				EPB41L5
TP53I3				TP53I3
DNAJC27				DNAJC27
OTOF				OTOF
CENPA				CENPA
TANC1				TANC1
MPV17				MPV17
PSMD14				PSMD14
ASB3				ASB3
IFIH1				IFIH1
INO80B				INO80B
TTC31				TTC31
NDUFS7				NDUFS7
CLIP4				CLIP4
TLX2				TLX2
SPTBN1				SPTBN1
RTN4				RTN4
GALNT3				GALNT3
PAPOLG				PAPOLG
COQ10B				COQ10B
CHMP3				CHMP3
IL18R1				IL18R1
IL18RAP				IL18RAP
UXS1				UXS1
ID2				ID2
ODC1				ODC1
BIRC6				BIRC6
PLEKHB2				PLEKHB2
PRKD3				PRKD3
SLC1A4				SLC1A4
SOS1				SOS1
WIPF1				WIPF1
AAK1				AAK1
NFE2L2				NFE2L2
DNAJC16				DNAJC16
TCEANC2				TCEANC2
SRSF4				SRSF4
MECR				MECR
CAPZA1				CAPZA1
ASH1L				ASH1L
RHOU				RHOU
LAMTOR2				LAMTOR2
C1orf21				C1orf21
DNAJC6				DNAJC6
SMG7				SMG7
GADD45A				GADD45A
PRDM2				PRDM2
TROVE2				TROVE2
CD58				CD58
TFAP2E				TFAP2E
EXOC8				EXOC8
LGALS8				LGALS8
RLF				RLF
RIMS3				RIMS3
ACADM				ACADM
CD48				CD48
KDM5B				KDM5B
CDK18				CDK18
RAB29				RAB29
ECE1				ECE1
ID3				ID3
CR2				CR2
SLC2A1				SLC2A1
EBNA1BP2				EBNA1BP2
CDC20				CDC20
ERI3				ERI3
BLZF1				BLZF1
CCDC181				CCDC181
CNN3				CNN3
F3				F3
DPH5				DPH5
FASLG				FASLG
RCAN3				RCAN3
SYF2				SYF2
SLC35A3				SLC35A3
KMT2A				KMT2A
KIF14				KIF14
C1orf54				C1orf54
USP35				USP35
ELOVL4				ELOVL4
ANKRD13C				ANKRD13C
PLAGL1				PLAGL1
TNFAIP3				TNFAIP3
AKAP7				AKAP7
RAB32				RAB32
ABCG2				ABCG2
STBD1				STBD1
EEF2KMT				EEF2KMT
UBN1				UBN1
UCHL3				UCHL3
LDAH				LDAH
CYP20A1				CYP20A1
SATB2				SATB2
CCDC92				CCDC92
C1orf198				C1orf198
SET				SET
TRIM32				TRIM32
BSPRY				BSPRY
MAPKAP1				MAPKAP1
GALNT12				GALNT12
KDSR				KDSR
ZBTB45				ZBTB45
DCAF4				DCAF4
NEK9				NEK9
ACOT2				ACOT2
TGFB3				TGFB3
SLIRP				SLIRP
ALDH6A1				ALDH6A1
GPR68				GPR68
COQ6				COQ6
RHOQ				RHOQ
DNMT3A				DNMT3A
YPEL5				YPEL5
FAM98A				FAM98A
YIPF4				YIPF4
BCL11A				BCL11A
IFIT3				IFIT3
CUTC				CUTC
MXI1				MXI1
HOXB3				HOXB3
PANK3				PANK3
RCL1				RCL1
LRP11				LRP11
PCMT1				PCMT1
CYSTM1				CYSTM1
DNAJC15				DNAJC15
PROSER1				PROSER1
ELF1				ELF1
ALG5				ALG5
FAM53C				FAM53C
KDM3B				KDM3B
ARL1				ARL1
SOCS2				SOCS2
WASHC3				WASHC3
CLU				CLU
TNFRSF10B				TNFRSF10B
SORBS3				SORBS3
PTK2B				PTK2B
RNF170				RNF170
TARDBP				TARDBP
LYPLA1				LYPLA1
SPOP				SPOP
ZNF549				ZNF549
A1BG				A1BG
LHX4				LHX4
B4GALT4				B4GALT4
CAT				CAT
ZMYM2				ZMYM2
CCRL2				CCRL2
TMEM156				TMEM156
LIAS				LIAS
CLCC1				CLCC1
CXCR4				CXCR4
RPL21				RPL21
FYTTD1				FYTTD1
XPNPEP2				XPNPEP2
MRPS2				MRPS2
CD244				CD244
FAM35A				FAM35A
TRMT13				TRMT13
NBPF14				NBPF14
EEPD1				EEPD1
CCZ1				CCZ1
SLC25A51				SLC25A51
CLTA				CLTA
DCAF10				DCAF10
SRGN				SRGN
CISD1				CISD1
P4HA1				P4HA1
ZWINT				ZWINT
RBM19				RBM19
HVCN1				HVCN1
RASSF8				RASSF8
PRDX4				PRDX4
ADGRE5				ADGRE5
SPRYD7				SPRYD7
EBPL				EBPL
NLN				NLN
OPTN				OPTN
NCKAP1L				NCKAP1L
SPATS2				SPATS2
NFE2				NFE2
EEF1AKMT3				EEF1AKMT3
SARDH				SARDH
STIL				STIL
HJURP				HJURP
NMI				NMI
SLC36A1				SLC36A1
BATF3				BATF3
RAP2C				RAP2C
MXD4				MXD4
ACSL3				ACSL3
FAM210B				FAM210B
TTPAL				TTPAL
PREX1				PREX1
NCOA3				NCOA3
STX16				STX16
PEPD				PEPD
VAMP7				VAMP7
NAGK				NAGK
SNRNP27				SNRNP27
USP22				USP22
POF1B				POF1B
USP9X				USP9X
HIST1H4B				HIST1H4B
WRNIP1				WRNIP1
HIST1H1D				HIST1H1D
PEX6				PEX6
AL365205.1				AL365205.1
HIST1H2BJ				HIST1H2BJ
MAD2L1BP				MAD2L1BP
KCNK17				KCNK17
NRN1				NRN1
SLC35B3				SLC35B3
RPP40				RPP40
SH3TC1				SH3TC1
MT2A				MT2A
GPR18				GPR18
EFNB2				EFNB2
C17orf53				C17orf53
ATP5S				ATP5S
SLC25A19				SLC25A19
MIF4GD				MIF4GD
NT5C				NT5C
TTF1				TTF1
MBOAT7				MBOAT7
SLC2A4RG				SLC2A4RG
BHLHE23				BHLHE23
INSIG2				INSIG2
SLC25A23				SLC25A23
SNRPD2				SNRPD2
GPCPD1				GPCPD1
NAPB				NAPB
ZNF133				ZNF133
MKKS				MKKS
TBC1D20				TBC1D20
ITPA				ITPA
FAM110A				FAM110A
MRPS26				MRPS26
NCLN				NCLN
ZNF436				ZNF436
CHURC1-FNTB				CHURC1-FNTB
ARMCX5				ARMCX5
ID1				ID1
DYNLRB1				DYNLRB1
PLAGL2				PLAGL2
PSMB2				PSMB2
KIRREL2				KIRREL2
HCST				HCST
COX6B1				COX6B1
THRA				THRA
IRF3				IRF3
RRAS				RRAS
PRRG2				PRRG2
ASL				ASL
STAT5A				STAT5A
DNAJC8				DNAJC8
IFI6				IFI6
EVI2A				EVI2A
WDR60				WDR60
MAP2K2				MAP2K2
TIMM8A				TIMM8A
ZC4H2				ZC4H2
FGD3				FGD3
BCL11B				BCL11B
RAB3IP				RAB3IP
FGFRL1				FGFRL1
FBXL12				FBXL12
UBR4				UBR4
KLF2				KLF2
UQCR11				UQCR11
GFER				GFER
FBXL16				FBXL16
MACF1				MACF1
KDM4B				KDM4B
PNKD				PNKD
RNF6				RNF6
PTPN12				PTPN12
CASD1				CASD1
SRD5A3				SRD5A3
YWHAH				YWHAH
MPST				MPST
TST				TST
IGLL1				IGLL1
CCDC136				CCDC136
IRF5				IRF5
KLHDC10				KLHDC10
HERC2				HERC2
TWSG1				TWSG1
ALDH1A2				ALDH1A2
MINDY2				MINDY2
CHAC1				CHAC1
CLN6				CLN6
E2F8				E2F8
DCTD				DCTD
PLD2				PLD2
CD68				CD68
LRRC6				LRRC6
PUS7L				PUS7L
SLC44A2				SLC44A2
RIPK3				RIPK3
BCL2L2				BCL2L2
TNNI3				TNNI3
CBFA2T3				CBFA2T3
PUDP				PUDP
ERMARD				ERMARD
SAT1				SAT1
LDLR				LDLR
ATP8B3				ATP8B3
GTPBP3				GTPBP3
COLGALT1				COLGALT1
MRPL34				MRPL34
PGLS				PGLS
LSM7				LSM7
TULP4				TULP4
AFDN				AFDN
STK33				STK33
MAP1S				MAP1S
PXDN				PXDN
PGPEP1				PGPEP1
LSM4				LSM4
CAMSAP1				CAMSAP1
HELZ2				HELZ2
SAMD10				SAMD10
LSP1				LSP1
PAK4				PAK4
OSBPL2				OSBPL2
ADRM1				ADRM1
POMT1				POMT1
PRRC2B				PRRC2B
YIPF2				YIPF2
TMEM160				TMEM160
GMFG				GMFG
SESN2				SESN2
SMPDL3B				SMPDL3B
THEMIS2				THEMIS2
C19orf66				C19orf66
SLC6A8				SLC6A8
DKC1				DKC1
PLXNA3				PLXNA3
ZNF331				ZNF331
PPIL4				PPIL4
ULBP2				ULBP2
GGT7				GGT7
ZNF227				ZNF227
CHMP1A				CHMP1A
F12				F12
PRR7				PRR7
CAPN7				CAPN7
NR1H2				NR1H2
PSME3				PSME3
ANKHD1				ANKHD1
UBE2D2				UBE2D2
TMEM204				TMEM204
NINJ1				NINJ1
ZCCHC9				ZCCHC9
TNS4				TNS4
PEX11B				PEX11B
PRKAB2				PRKAB2
ZNF304				ZNF304
SELENOS				SELENOS
C19orf12				C19orf12
FAAP24				FAAP24
GCH1				GCH1
FBXW9				FBXW9
C19orf57				C19orf57
CC2D1A				CC2D1A
HSD17B7				HSD17B7
TRIM22				TRIM22
EFR3A				EFR3A
IMMT				IMMT
MRPL35				MRPL35
RAN				RAN
UBE2G1				UBE2G1
TRIM47				TRIM47
EIF5A				EIF5A
GPS2				GPS2
DLG4				DLG4
RIDA				RIDA
REEP2				REEP2
NIP7				NIP7
MTSS1L				MTSS1L
PCED1A				PCED1A
BTBD3				BTBD3
NXT1				NXT1
ARHGEF11				ARHGEF11
IGHMBP2				IGHMBP2
ACY3				ACY3
TESMIN				TESMIN
MUTYH				MUTYH
RBM38				RBM38
PPP1R3D				PPP1R3D
ATP8A2				ATP8A2
POMP				POMP
ALOX5AP				ALOX5AP
MYH10				MYH10
EPSTI1				EPSTI1
FAM104A				FAM104A
SLC39A11				SLC39A11
PRAM1				PRAM1
KMT5C				KMT5C
CSNK1G2				CSNK1G2
LGALS12				LGALS12
RTN3				RTN3
RARRES3				RARRES3
FOPNL				FOPNL
MYO18B				MYO18B
GIMAP4				GIMAP4
BTG1				BTG1
C12orf29				C12orf29
ATP13A3				ATP13A3
TMEM254				TMEM254
AMPD3				AMPD3
ZFC3H1				ZFC3H1
BHLHE40				BHLHE40
ARL8B				ARL8B
GSTM3				GSTM3
SORT1				SORT1
TRIM45				TRIM45
SPIRE1				SPIRE1
SLC38A2				SLC38A2
MYCN				MYCN
LPIN1				LPIN1
CMPK2				CMPK2
LDHA				LDHA
IL6ST				IL6ST
TIMM17A				TIMM17A
FBXO18				FBXO18
ANKRD16				ANKRD16
IL15RA				IL15RA
TMEM241				TMEM241
KCTD1				KCTD1
CABLES1				CABLES1
LRP4				LRP4
DDB2				DDB2
GNL2				GNL2
AGO4				AGO4
BTF3L4				BTF3L4
RNF138				RNF138
DHX34				DHX34
GGACT				GGACT
BIVM				BIVM
ERCC5				ERCC5
KDELC1				KDELC1
CARS2				CARS2
OSTF1				OSTF1
ANXA1				ANXA1
TMEM2				TMEM2
AGTPBP1				AGTPBP1
FBXO21				FBXO21
DTX1				DTX1
TMEM243				TMEM243
KHDC1				KHDC1
ORC3				ORC3
LMO2				LMO2
PHF21A				PHF21A
RDH5				RDH5
BLOC1S1				BLOC1S1
TROAP				TROAP
B4GALNT1				B4GALNT1
ESPL1				ESPL1
CD164				CD164
PKIB				PKIB
PRADC1				PRADC1
SMYD5				SMYD5
CCDC142				CCDC142
KCNMB4				KCNMB4
MDM2				MDM2
DYNC1LI2				DYNC1LI2
EGLN1				EGLN1
TAF5L				TAF5L
GLUL				GLUL
CEP350				CEP350
RC3H1				RC3H1
DOCK10				DOCK10
ITM2C				ITM2C
TMBIM1				TMBIM1
ARMC9				ARMC9
MFSD9				MFSD9
USP44				USP44
SCYL2				SCYL2
DRAM1				DRAM1
VILL				VILL
RCBTB2				RCBTB2
C7orf25				C7orf25
CCM2				CCM2
TTC5				TTC5
RSAD1				RSAD1
NMT1				NMT1
TEX2				TEX2
RTP4				RTP4
SAP130				SAP130
BIN1				BIN1
HS6ST1				HS6ST1
DNAJC1				DNAJC1
TXN				TXN
SLC31A2				SLC31A2
MRPL50				MRPL50
DPM2				DPM2
PSMB7				PSMB7
RABEPK				RABEPK
ANP32B				ANP32B
CTSV				CTSV
DSCC1				DSCC1
MYC				MYC
DMAC1				DMAC1
DNAJB5				DNAJB5
CD72				CD72
ALDH1B1				ALDH1B1
CNPY3				CNPY3
KLC4				KLC4
TMEM14B				TMEM14B
FRS3				FRS3
CAPN11				CAPN11
BPHL				BPHL
MDC1				MDC1
PGBD1				PGBD1
MTCH1				MTCH1
TAF8				TAF8
FAM8A1				FAM8A1
C6orf52				C6orf52
CPEB2				CPEB2
FCHSD2				FCHSD2
IL18BP				IL18BP
RAB30				RAB30
SLC37A4				SLC37A4
RDX				RDX
NDUFAF1				NDUFAF1
KNL1				KNL1
RMDN3				RMDN3
STRA6				STRA6
RSL24D1				RSL24D1
FNBP1L				FNBP1L
GTF2B				GTF2B
RABGGTB				RABGGTB
IFI44				IFI44
CGREF1				CGREF1
HADHB				HADHB
PPM1B				PPM1B
DYNC2LI1				DYNC2LI1
RAB1A				RAB1A
PREPL				PREPL
DTNB				DTNB
ACTR1A				ACTR1A
ATAD1				ATAD1
CUZD1				CUZD1
ARL3				ARL3
DNAJC13				DNAJC13
TET1				TET1
DNA2				DNA2
FAM117B				FAM117B
ITGAV				ITGAV
DIRC2				DIRC2
SPPL2A				SPPL2A
APH1B				APH1B
PPCDC				PPCDC
SEMA7A				SEMA7A
HERC3				HERC3
HERC5				HERC5
ZGRF1				ZGRF1
COPS4				COPS4
SEC31A				SEC31A
GPAT3				GPAT3
KIAA1109				KIAA1109
RAP1GDS1				RAP1GDS1
LARP1B				LARP1B
BMP2K				BMP2K
G3BP2				G3BP2
SEPT11				SEPT11
SCARB2				SCARB2
CCNG2				CCNG2
ANXA3				ANXA3
GSTCD				GSTCD
LEF1				LEF1
GUCD1				GUCD1
GABARAPL1				GABARAPL1
KIF21A				KIF21A
ALG10				ALG10
AEBP2				AEBP2
ETNK1				ETNK1
VAMP1				VAMP1
CD27				CD27
COL2A1				COL2A1
MARCH9				MARCH9
DUSP6				DUSP6
POC1B				POC1B
FAM222A				FAM222A
NUP58				NUP58
SLC46A3				SLC46A3
NABP2				NABP2
N4BP2L1				N4BP2L1
BRCA2				BRCA2
CERS5				CERS5
ITGB7				ITGB7
GALNT6				GALNT6
CSAD				CSAD
ANKRD52				ANKRD52
HNRNPA1L2				HNRNPA1L2
LPAR6				LPAR6
SETD1B				SETD1B
RAB20				RAB20
NOVA1				NOVA1
PELI2				PELI2
SLC38A6				SLC38A6
DCAF5				DCAF5
RAB15				RAB15
PTGR2				PTGR2
FBLN5				FBLN5
NIPA2				NIPA2
SORD				SORD
SLC27A2				SLC27A2
GTF2A2				GTF2A2
PSTPIP1				PSTPIP1
BCL2A1				BCL2A1
HMG20A				HMG20A
MAN2C1				MAN2C1
TLNRD1				TLNRD1
TPM1				TPM1
ARRDC4				ARRDC4
PIF1				PIF1
USP3				USP3
BBS4				BBS4
LINS1				LINS1
ULK3				ULK3
HAPLN3				HAPLN3
MFGE8				MFGE8
ZNF710				ZNF710
FURIN				FURIN
CRTC3				CRTC3
ARMC5				ARMC5
FTO				FTO
TXNL4B				TXNL4B
GCSH				GCSH
CMTM3				CMTM3
NOL3				NOL3
ZSCAN32				ZSCAN32
PDPK1				PDPK1
DEF8				DEF8
GALNS				GALNS
NCOR1				NCOR1
GID4				GID4
C17orf80				C17orf80
SGSM2				SGSM2
SKAP1				SKAP1
ARSG				ARSG
PTRH2				PTRH2
SS18				SS18
OSBPL1A				OSBPL1A
C18orf8				C18orf8
PELP1				PELP1
ARRB2				ARRB2
SAT2				SAT2
RAB40B				RAB40B
ANAPC11				ANAPC11
FN3KRP				FN3KRP
NARF				NARF
WDR45B				WDR45B
ZCCHC2				ZCCHC2
P3H4				P3H4
SLC39A3				SLC39A3
PFKL				PFKL
MVB12A				MVB12A
SH3GL1				SH3GL1
DUS3L				DUS3L
PGGHG				PGGHG
TMEM50B				TMEM50B
EMP3				EMP3
ADAMTS10				ADAMTS10
MYO1F				MYO1F
AC020915.1				AC020915.1
CARM1				CARM1
EVI5L				EVI5L
ZNF473				ZNF473
CTU1				CTU1
RCN3				RCN3
ZNF614				ZNF614
EFHD2				EFHD2
PEX14				PEX14
SYTL1				SYTL1
PRKACB				PRKACB
PTPRF				PTPRF
LMO4				LMO4
MTF2				MTF2
ITGA10				ITGA10
TIPRL				TIPRL
CREG1				CREG1
DCAF6				DCAF6
GPA33				GPA33
ILDR2				ILDR2
RGS5				RGS5
RRNAD1				RRNAD1
MRPL24				MRPL24
CRABP2				CRABP2
ECM1				ECM1
CGN				CGN
SNX27				SNX27
ENSA				ENSA
ARNT				ARNT
POGZ				POGZ
GOLPH3L				GOLPH3L
VASH2				VASH2
SUSD4				SUSD4
ADAM15				ADAM15
SNAPIN				SNAPIN
SLC39A1				SLC39A1
EFNA3				EFNA3
RIT1				RIT1
HCN3				HCN3
SRP9				SRP9
ITPKB				ITPKB
CDC42BPA				CDC42BPA
PYCR2				PYCR2
ETNK2				ETNK2
PTPN7				PTPN7
HNRNPLL				HNRNPLL
CHAC2				CHAC2
VPS54				VPS54
ASXL2				ASXL2
ZNF514				ZNF514
SLC20A1				SLC20A1
ZC3H8				ZC3H8
LIPT1				LIPT1
SPOPL				SPOPL
CDCA7				CDCA7
DLX1				DLX1
FAM171B				FAM171B
ACKR3				ACKR3
COPS7B				COPS7B
RAB5A				RAB5A
RETREG2				RETREG2
SLC25A38				SLC25A38
GOLGA4				GOLGA4
TMF1				TMF1
LRIG1				LRIG1
SRPRB				SRPRB
MED12L				MED12L
TRPC1				TRPC1
RUBCN				RUBCN
TCTA				TCTA
STXBP5L				STXBP5L
CENPC				CENPC
ATP10D				ATP10D
PLAC8				PLAC8
ENOPH1				ENOPH1
KLHL8				KLHL8
SNCA				SNCA
PYURF				PYURF
SPATA5				SPATA5
SETD7				SETD7
CYP4V2				CYP4V2
MARCH6				MARCH6
NKD2				NKD2
GZMA				GZMA
PIK3R1				PIK3R1
LHFPL2				LHFPL2
FEM1C				FEM1C
ADAMTS19				ADAMTS19
PCYOX1L				PCYOX1L
G3BP1				G3BP1
N4BP3				N4BP3
BOD1				BOD1
TRIM41				TRIM41
HIGD2A				HIGD2A
FAM193B				FAM193B
TNFRSF21				TNFRSF21
RNF44				RNF44
MUT				MUT
DOK3				DOK3
PRIM2				PRIM2
NFKBIE				NFKBIE
IRAK1BP1				IRAK1BP1
PNRC1				PNRC1
RARS2				RARS2
ARHGAP18				ARHGAP18
TMEM181				TMEM181
ARMT1				ARMT1
GNA12				GNA12
C7orf50				C7orf50
RBAK				RBAK
ATXN7L1				ATXN7L1
AGBL3				AGBL3
EPHA1				EPHA1
NLGN4X				NLGN4X
SH3KBP1				SH3KBP1
MSN				MSN
HDAC8				HDAC8
NDUFB11				NDUFB11
ZNF41				ZNF41
CCDC120				CCDC120
IL2RG				IL2RG
GCNA				GCNA
NXF3				NXF3
DOCK11				DOCK11
MFHAS1				MFHAS1
FBXO25				FBXO25
ATP6V1B2				ATP6V1B2
CCDC25				CCDC25
HMBOX1				HMBOX1
DOK2				DOK2
SLC25A37				SLC25A37
STAR				STAR
PLPBP				PLPBP
TACC1				TACC1
NSD3				NSD3
TERF1				TERF1
EBAG9				EBAG9
TATDN1				TATDN1
SLC39A4				SLC39A4
NAPRT				NAPRT
AK3				AK3
HAUS6				HAUS6
C9orf72				C9orf72
SIGMAR1				SIGMAR1
MRRF				MRRF
POLE3				POLE3
MIGA2				MIGA2
GPR107				GPR107
PROSER2				PROSER2
COMMD3				COMMD3
FAM171A1				FAM171A1
MINDY3				MINDY3
HERC4				HERC4
ADD3				ADD3
DNAJB12				DNAJB12
MKI67				MKI67
TAF5				TAF5
BTBD10				BTBD10
TNKS1BP1				TNKS1BP1
PTPRJ				PTPRJ
HIKESHI				HIKESHI
RPS3				RPS3
ATM				ATM
HYOU1				HYOU1
INCENP				INCENP
COMMD7				COMMD7
TRPT1				TRPT1
PLCB3				PLCB3
TM7SF2				TM7SF2
FAM57B				FAM57B
ITGB1				ITGB1
ANXA8L1				ANXA8L1
LATS2				LATS2
CD226				CD226
FSIP1				FSIP1
RGS18				RGS18
FAM173B				FAM173B
DLAT				DLAT
TIMM8B				TIMM8B
RILPL2				RILPL2
OXSM				OXSM
C12orf45				C12orf45
TMEM263				TMEM263
IPMK				IPMK
SLC2A13				SLC2A13
TWF1				TWF1
TMEM18				TMEM18
NEK7				NEK7
FER				FER
VIPAS39				VIPAS39
ANKRD50				ANKRD50
CDC123				CDC123
FAM160B1				FAM160B1
INPP1				INPP1
MFSD6				MFSD6
RNF144A				RNF144A
SLC25A4				SLC25A4
NBAS				NBAS
SACS				SACS
TMEM267				TMEM267
CCL28				CCL28
TIAL1				TIAL1
BAG3				BAG3
ARL11				ARL11
ARL14EP				ARL14EP
EPG5				EPG5
C18orf25				C18orf25
TGOLN2				TGOLN2
UHMK1				UHMK1
HOMER1				HOMER1
ZNF773				ZNF773
SUV39H2				SUV39H2
RPP38				RPP38
NMT2				NMT2
TRIM36				TRIM36
GPR180				GPR180
HNRNPDL				HNRNPDL
UTRN				UTRN
CENPH				CENPH
CAST				CAST
SCOC				SCOC
RGPD3				RGPD3
RANBP2				RANBP2
AHCTF1				AHCTF1
MERTK				MERTK
CD96				CD96
ING1				ING1
RMND5A				RMND5A
RPIA				RPIA
PTPRD				PTPRD
FBXO36				FBXO36
CEBPG				CEBPG
DGKE				DGKE
GDPD1				GDPD1
UBASH3B				UBASH3B
ROBO3				ROBO3
TBRG1				TBRG1
RETREG1				RETREG1
TOMM70				TOMM70
ANGPT1				ANGPT1
PITPNC1				PITPNC1
GAL3ST2				GAL3ST2
DISP1				DISP1
NEIL2				NEIL2
ENAH				ENAH
CCSAP				CCSAP
GBP5				GBP5
FAM69A				FAM69A
PSMA8				PSMA8
CXADR				CXADR
SLFN13				SLFN13
FGD5				FGD5
FLCN				FLCN
DPH3				DPH3
PPP4R1				PPP4R1
ZNF18				ZNF18
VOPP1				VOPP1
CYP2U1				CYP2U1
FBXL18				FBXL18
KLF10				KLF10
MARVELD1				MARVELD1
SLC25A28				SLC25A28
ZCCHC10				ZCCHC10
MOV10				MOV10
SLC16A1				SLC16A1
NIFK				NIFK
SETD9				SETD9
MIER3				MIER3
ZKSCAN2				ZKSCAN2
RBM45				RBM45
KDM8				KDM8
FAM126B				FAM126B
ALS2CR12				ALS2CR12
PXYLP1				PXYLP1
RASA2				RASA2
VBP1				VBP1
BATF				BATF
NDUFAF6				NDUFAF6
DRAM2				DRAM2
SCAF4				SCAF4
ANKRD9				ANKRD9
SFXN2				SFXN2
MTERF3				MTERF3
PTDSS1				PTDSS1
FBXO43				FBXO43
HK1				HK1
MED19				MED19
ZFAND3				ZFAND3
SAMD8				SAMD8
WDYHV1				WDYHV1
ATAD2				ATAD2
NSMCE2				NSMCE2
ZNF689				ZNF689
FBRS				FBRS
PHKG2				PHKG2
MALSU1				MALSU1
EIF4A2				EIF4A2
BRPF1				BRPF1
TATDN2				TATDN2
LRP8				LRP8
CLDN12				CLDN12
SUSD3				SUSD3
CCNB2				CCNB2
FAM81A				FAM81A
TSC22D3				TSC22D3
LCA5L				LCA5L
SLC35B2				SLC35B2
TMEM164				TMEM164
C9orf43				C9orf43
UBN2				UBN2
PSMG3				PSMG3
LDLRAP1				LDLRAP1
BABAM2				BABAM2
NCK1				NCK1
TPRG1L				TPRG1L
LRRC43				LRRC43
TMSB15A				TMSB15A
FAIM				FAIM
CUL4B				CUL4B
HIST1H2BD				HIST1H2BD
CDC25C				CDC25C
HIST1H4H				HIST1H4H
B4GALT5				B4GALT5
SPATA2				SPATA2
HMHB1				HMHB1
TMED4				TMED4
PPP1R15B				PPP1R15B
PAGE5				PAGE5
TAGLN2				TAGLN2
RNF166				RNF166
NBL1				NBL1
USF1				USF1
SPATA2L				SPATA2L
ZNF276				ZNF276
EDA				EDA
PINK1				PINK1
DMTN				DMTN
FCER1G				FCER1G
EPB41				EPB41
MIS18A				MIS18A
FBXW5				FBXW5
IFNAR2				IFNAR2
MRPL10				MRPL10
SON				SON
CSRP1				CSRP1
CIART				CIART
CCDC24				CCDC24
CBR3				CBR3
ADPGK				ADPGK
PTMS				PTMS
PSMD4				PSMD4
PSMB4				PSMB4
BTG2				BTG2
HK2				HK2
ALDH4A1				ALDH4A1
STARD9				STARD9
RGL4				RGL4
TMEM69				TMEM69
EFCAB14				EFCAB14
CHCHD6				CHCHD6
CARMIL2				CARMIL2
RGS12				RGS12
ZYX				ZYX
NPR2				NPR2
GNE				GNE
CCDC28B				CCDC28B
TMEM234				TMEM234
ZBTB8A				ZBTB8A
NR2F6				NR2F6
UBASH3A				UBASH3A
PDE9A				PDE9A
WDR4				WDR4
PKNOX1				PKNOX1
U2AF1				U2AF1
CSTB				CSTB
AGPAT3				AGPAT3
ITGB2				ITGB2
RALGDS				RALGDS
SPATC1L				SPATC1L
PCNT				PCNT
CACFD1				CACFD1
SLC2A6				SLC2A6
ZNF761				ZNF761
TOR2A				TOR2A
ZER1				ZER1
BRSK1				BRSK1
TLCD1				TLCD1
CHTOP				CHTOP
VPS11				VPS11
NLRX1				NLRX1
PAQR6				PAQR6
GPATCH4				GPATCH4
IER2				IER2
TONSL				TONSL
RECQL4				RECQL4
ORAI2				ORAI2
SH2B2				SH2B2
PSMC2				PSMC2
MFSD12				MFSD12
YDJC				YDJC
DVL3				DVL3
BDH1				BDH1
SAP30BP				SAP30BP
ZNF385A				ZNF385A
FMNL3				FMNL3
GRASP				GRASP
RAVER1				RAVER1
SYCE2				SYCE2
SPC24				SPC24
LEMD2				LEMD2
ZNF653				ZNF653
RPL26				RPL26
SPSB3				SPSB3
CCNF				CCNF
PAQR4				PAQR4
FLYWCH2				FLYWCH2
ZNF75A				ZNF75A
ADCY9				ADCY9
ASRGL1				ASRGL1
LBHD1				LBHD1
SLC25A45				SLC25A45
RPS6KA4				RPS6KA4
LRP5				LRP5
CMPK1				CMPK1
BEND5				BEND5
COA7				COA7
C1orf123				C1orf123
PARS2				PARS2
GMEB1				GMEB1
SELENON				SELENON
PEF1				PEF1
RBBP4				RBBP4
DNAJB4				DNAJB4
LRRIQ3				LRRIQ3
SNX7				SNX7
HENMT1				HENMT1
GBP2				GBP2
GFI1				GFI1
AGL				AGL
ZNF281				ZNF281
ARPC5				ARPC5
NLRP3				NLRP3
TRIM58				TRIM58
IGSF8				IGSF8
PEX19				PEX19
ATF3				ATF3
BPNT1				BPNT1
TFB2M				TFB2M
B3GALNT2				B3GALNT2
WDR26				WDR26
REL				REL
TRIM17				TRIM17
DISC1				DISC1
MEMO1				MEMO1
TYW5				TYW5
SGCB				SGCB
CTSS				CTSS
BNIPL				BNIPL
RNF149				RNF149
S100A11				S100A11
ARHGAP25				ARHGAP25
NPPC				NPPC
PAQR3				PAQR3
ANTXR2				ANTXR2
MRPS18C				MRPS18C
GPR155				GPR155
DAPL1				DAPL1
HIPK1				HIPK1
EOGT				EOGT
POGLUT1				POGLUT1
FSTL1				FSTL1
TMEM79				TMEM79
EOMES				EOMES
ANKZF1				ANKZF1
TRAT1				TRAT1
FBLN2				FBLN2
PRKCI				PRKCI
PPM1L				PPM1L
SPICE1				SPICE1
CCDC191				CCDC191
WDFY3				WDFY3
THOC7				THOC7
ATXN7				ATXN7
SLMAP				SLMAP
RPP14				RPP14
CRELD1				CRELD1
CXCL3				CXCL3
RCHY1				RCHY1
CPA3				CPA3
UCN				UCN
[truncated: 1,306 more rows]

## Sheet: CEM ect.TET2 DEGs DMRs hDMRs
CCRF-CEM EV vs ectopic TET2
DEGs, genes associated with DMRs and hDMRs, and Intersection of genes in common
Figure 7 D, G, H + I
Gene_Name				Gene_Name					Gene_Name
n=1771	n=191	n=9		n=1771	n=206	n=12			DEG/ hDMR/ DMR Common n=1
RNA-seq	meDIP-seq	Intersection		RNA-seq	hmeDIP-seq	Intersection			CCDC107
CYP51A1	SEPT5	CITED2		CYP51A1	ACTR3	AMPD3
RAD52	AJAP1	DENND1A		RAD52	AMPD3	CLEC2B
CD38	APP	DNASE2		CD38	ANK3	DTX2			Gene_Name
HSPB6	AQP11	ICAM4		HSPB6	ANKRD66	FLI1			hDMR/ DMR Common n=28
ARHGAP33	AQP12A	IGFBP2		ARHGAP33	ARNTL	GCSAML			EIF4A2
POLR2J	ARMC3	MRC2		POLR2J	ASIC3	MED22			GAGE12B
LIG3	ASRGL1	POLDIP3		LIG3	BAALC	NPIPB3			GLRX5
CIAPIN1	B4GALT2	PRKAR1A		CIAPIN1	BTAF1	NR2C2AP			GSTA4
FAM214B	BEND4	ZNF266		FAM214B	BTN1A1	PARL			LOC388436
RHBDD2	BLCAP			RHBDD2	C12orf57	PKMYT1			LOC79999
ZNF195	BLOC1S3			ZNF195	C17orf98	SHISA2			MBD3L4
ZFX	BRF1			ZFX	C19orf52	TXN2			METTL12
PRSS21	C11orf16			PRSS21	C2orf27B				PARP2
MATK	C11orf86			MATK	C2orf91				PPIP5K1
CRAMP1	C14orf169			CRAMP1	C5AR2				RPL32
MYLIP	C16orf62			MYLIP	CASKIN1				RPS2
MPND	C1orf86			MPND	CCDC107				SEC14L1
CD4	C1QTNF8			CD4	CCDC181				TOMM20
SCMH1	C2CD5			SCMH1	CCL4				USP17L11
ELOA	C2orf78			ELOA	CD164L2				USP17L12
CLCN6	C7orf26			CLCN6	CD207				USP17L18
MRC2	CARHSP1			MRC2	CELF4				USP17L20
TMEM159	CCDC107			TMEM159	CGB				USP17L21
PRICKLE3	CD59			PRICKLE3	CLEC2B				USP17L24
PGM3	CDON			PGM3	CRISP1				USP17L25
CD6	CENPI			CD6	CTNNBL1				USP17L26
POLA2	CH25H			POLA2	DCDC5				USP17L27
SLC30A9	CHRM2			SLC30A9	DCTN2				USP17L28
SNAI2	CITED2			SNAI2	DEFA1				USP17L29
GLRX2	CLDN14			GLRX2	DEFA1B				USP17L30
DEPDC1	CLDN18			DEPDC1	DEFB127				USP17L5
RRAGD	CLPTM1L			RRAGD	DLX1				WDR74
KPNA6	DENND1A			KPNA6	DOCK1
RTEL1-TNFRSF6B	DIDO1			RTEL1-TNFRSF6B	DTX2
RNASET2	DNASE2			RNASET2	EDN3
BTN3A1	DPEP1			BTN3A1	EIF4A2
SH2D2A	DPEP3			SH2D2A	EIF4E3
POU2F2	EDAR			POU2F2	ENDOU
ARNTL2	EFHD1			ARNTL2	EPDR1
BCLAF1	EIF4A2			BCLAF1	EPHB3
SLC39A9	ENTPD2			SLC39A9	F8A2
ALG1	ERICH6			ALG1	F8A3
PIAS1	FAM193A			PIAS1	FAM181B
SLC4A7	FBLN2			SLC4A7	FAM221A
MAP2K3	FCGR2C			MAP2K3	FAM231A
TMSB10	FOXD4L6			TMSB10	FER1L6
STAP1	FOXE1			STAP1	FHIT
TIMP2	FRRS1			TIMP2	FLI1
MFAP3	FUT3			MFAP3	FOXP1
AGA	GAGE12B			AGA	FRMD5
RAI14	GAGE12I			RAI14	GAGE12B
INPP4A	GAGE12J			INPP4A	GAGE12F
PSMA4	GAGE2C			PSMA4	GCSAML
TDP1	GATAD1			TDP1	GHRL
DCUN1D1	GEMIN2			DCUN1D1	GLRX5
WWC3	GFRA3			WWC3	GRIA3
MAP4	GHITM			MAP4	GRIK4
ZNF800	GLDC			ZNF800	GSC
HOMER3	GLRX5			HOMER3	GSTA4
PIK3CB	GOLGA6L9			PIK3CB	GTSE1
MSMO1	GOLGA8A			MSMO1	H2AFB1
SZRD1	GPIHBP1			SZRD1	H2AFB3
KCNH2	GPR126			KCNH2	HAND1
TAB2	GRM4			TAB2	HGC6.3
MRPL43	GSTA4			MRPL43	HS1BP3
SEC61A1	HBZ			SEC61A1	HSPA12B
PPP1R12A	HEBP2			PPP1R12A	IL7
ZC3H11A	HES5			ZC3H11A	INSM1
RIOK2	HES5			RIOK2	IRAK3
DGKG	HRASLS5			DGKG	IRX6
CDK17	HTR3E			CDK17	KALRN
YBX3	ICAM4			YBX3	KIAA0930
CREB3L3	IGFBP2			CREB3L3	KLHL42
PIGV	IL27RA			PIGV	KNG1
QSER1	IQCA1			QSER1	KRT7
BCAT1	KAT5			BCAT1	KRTAP10-9
ELMO2	KAT8			ELMO2	LCP1
MED29	KRBOX1			MED29	LECT2
AHRR	KRT34			AHRR	LMO2
TSPAN32	LOC388436			TSPAN32	LOC100130705
CHI3L2	LOC79999			CHI3L2	LOC388436
TLE2	LRR1			TLE2	LOC79999
PPP2R5A	MBD3L4			PPP2R5A	LRRC27
CD84	MCF2L			CD84	LRRC4
ELOVL1	MCM10			ELOVL1	LRRFIP1
IDI1	METTL12			IDI1	LSP1
PLPP1	MIR1-1HG			PLPP1	LSS
IDH3G	MLLT4			IDH3G	MAP1LC3A
IFI35	MMP24			IFI35	MBD3L4
HEATR6	MRC2			HEATR6	MED22
FTSJ1	MROH1			FTSJ1	MESP1
IFT80	NFKBIA			IFT80	METTL12
ERLEC1	NOD2			ERLEC1	MGC57346-CRHR1
ATP1B3	NOVA1			ATP1B3	MICAL3
PIGB	NPIPA7			PIGB	MNS1
HDHD5	NPIPA8			HDHD5	MOV10L1
PFN2	NR2F6			PFN2	MPPED1
SLC44A1	NR4A1			SLC44A1	MYPOP
FSTL3	OPTN			FSTL3	NAV3
NCK2	OR10Q1			NCK2	NCAN
MGAT4A	OR11A1			MGAT4A	NCF1
RPL31	OR2T35			RPL31	NPIPA1
WDR1	OR6B2			WDR1	NPIPB3
CYBRD1	OR6V1			CYBRD1	NR2C2AP
PRKACA	P4HA2			PRKACA	NUAK1
ACTN1	PARP2			ACTN1	NUDT16
SREBF1	PCDHA8			SREBF1	OMD
FBXW11	PCDHGA10			FBXW11	ONECUT2
PVR	PCDHGA8			PVR	OR4F4
NCBP3	PCMT1			NCBP3	OR6B1
SCARF1	PDK4			SCARF1	PARL
VPS9D1	PFKP			VPS9D1	PARP14
BCAP29	PHF20			BCAP29	PARP2
EXOSC7	PHTF1			EXOSC7	PDE1C
PTPN23	PKD1L2			PTPN23	PDE4DIP
UNG	PLA2G10			UNG	PGA3
N4BP2	PLA2G4F			N4BP2	PGA5
TNRC6C	PODNL1			TNRC6C	PITPNB
TOLLIP	POLDIP3			TOLLIP	PKMYT1
SESN1	PPIP5K1			SESN1	POLR2J3
CPOX	PRDM16			CPOX	PPIP5K1
CLDND1	PRKACB			CLDND1	PPP4C
DLGAP4	PRKAR1A			DLGAP4	PRAMEF7
CXCL2	PROSER2			CXCL2	PRAMEF8
TCF7	PRPF8			TCF7	PRH2
EXD2	PTMS			EXD2	PROK2
MEF2C	PUM2			MEF2C	PRR20A
UBA5	RAB41			UBA5	PRR20B
CCNT2	RBM15B			CCNT2	PRR20C
ERC1	RGS12			ERC1	PRR20D
BCKDHB	RIMS1			BCKDHB	PRR20E
KAT6A	RNH1			KAT6A	RASGEF1A
PIBF1	RPL23			PIBF1	RCAN1
CYLD	RPL32			CYLD	RLIM
ZNF324	RPS2			ZNF324	RND1
RPS5	RPSA			RPS5	RPL10
CHMP2B	SCN1B			CHMP2B	RPL32
PPIE	SDF2L1			PPIE	RPS2
REST	SEC14L1			REST	RSRC1
KIF3C	SIGLEC15			KIF3C	RUFY3
MAPRE3	SIPA1L1			MAPRE3	S100A1
SCAMP1	SIRT7			SCAMP1	SEC14L1
WDFY1	SLC16A5			WDFY1	SETDB2
MGST2	SLC17A9			MGST2	SEZ6
ATG16L1	SLC2A5			ATG16L1	SFRP1
SEPHS1	SLC52A2			SEPHS1	SGPP2
ZFAND6	SPON2			ZFAND6	SH2D1B
LAT2	SQRDL			LAT2	SHISA2
NID2	SSX2IP			NID2	SIN3A
GNAS	ST3GAL6			GNAS	SLAMF7
TGDS	SV2C			TGDS	SLIT2
CRLS1	SYCN			CRLS1	SOX30
ZNF343	SYNGAP1			ZNF343	SPANXB1
TESC	SYTL3			TESC	SPANXN1
SIRPG	TAB3			SIRPG	SPDYE2
LTBP4	TAS2R60			LTBP4	SPDYE2B
THPO	TCEB3			THPO	SPTBN4
ZNF268	TDRD9			ZNF268	SRCIN1
CERS4	TNFAIP2			CERS4	SRL
PDPR	TOMM20			PDPR	ST6GAL2
DTX2	TSPYL4			DTX2	ST6GALNAC5
PUS7	USP17L11			PUS7	ST8SIA6
SEL1L3	USP17L12			SEL1L3	STK40
CDV3	USP17L17			CDV3	SUPT3H
TMEM101	USP17L18			TMEM101	SV2B
OSGEP	USP17L19			OSGEP	SYT15
RNF31	USP17L20			RNF31	TAF9B
PHGDH	USP17L21			PHGDH	TBCE
COMT	USP17L24			COMT	TBXAS1
UPRT	USP17L25			UPRT	TCP11X2
EPB41L4B	USP17L26			EPB41L4B	TFAP2C
TMEM38B	USP17L27			TMEM38B	TFR2
TBC1D2	USP17L28			TBC1D2	THY1
SMIM24	USP17L29			SMIM24	TMEM206
TMEM14A	USP17L30			TMEM14A	TMEM220
SYDE2	USP17L5			SYDE2	TMEM236
CIRBP	VGLL2			CIRBP	TMEM255B
ATP5D	VSTM4			ATP5D	TOMM20
GADD45B	WDR74			GADD45B	TRIM64
MKNK2	XAGE1B			MKNK2	TRIM64B
SMARCB1	XAGE1E			SMARCB1	TXN2
DDTL	XKR4			DDTL	UCN
DDT	ZCCHC3			DDT	USP17L11
OSM	ZIC2			OSM	USP17L12
SPECC1L	ZIK1			SPECC1L	USP17L13
CYTH4	ZMYM4			CYTH4	USP17L18
MFNG	ZNF223			MFNG	USP17L20
SLC25A1	ZNF266			SLC25A1	USP17L21
LGALS1	ZNF287			LGALS1	USP17L24
Z83844.1	ZNF446			Z83844.1	USP17L25
GCAT	ZNF812			GCAT	USP17L26
SNU13				SNU13	USP17L27
POLDIP3				POLDIP3	USP17L28
SBF1				SBF1	USP17L29
HMOX1				HMOX1	USP17L30
MCAT				MCAT	USP17L5
ARSA				ARSA	VCX
TSPO				TSPO	VPS54
RBFOX2				RBFOX2	WDR45
ASCC2				ASCC2	WDR74
MTMR3				MTMR3	WSCD1
APOL1				APOL1	WWTR1
TXN2				TXN2	ZBTB34
FOXRED2				FOXRED2	ZNF132
IFT27				IFT27	ZNF222
MLC1				MLC1	ZNF426
CTSG				CTSG
CDKL1				CDKL1
GNPNAT1				GNPNAT1
CDKN3				CDKN3
CNIH1				CNIH1
ATP6V1D				ATP6V1D
TMED8				TMED8
DHRS7				DHRS7
SIX4				SIX4
DICER1				DICER1
DHRS2				DHRS2
BRMS1L				BRMS1L
TM9SF1				TM9SF1
GMPR2				GMPR2
SLA2				SLA2
ADNP				ADNP
RASSF2				RASSF2
SNTA1				SNTA1
TTI1				TTI1
ZNF516				ZNF516
RBFA				RBFA
VAPA				VAPA
NXT2				NXT2
PRPS2				PRPS2
ABCD1				ABCD1
SCML2				SCML2
MAGT1				MAGT1
CDK16				CDK16
HTATSF1				HTATSF1
RGCC				RGCC
MGRN1				MGRN1
GDPD3				GDPD3
CYB5B				CYB5B
VAC14				VAC14
HAS3				HAS3
SMPD3				SMPD3
SLC7A6				SLC7A6
TAF1C				TAF1C
COTL1				COTL1
ZNF500				ZNF500
NME4				NME4
UBFD1				UBFD1
USP31				USP31
ATP8B4				ATP8B4
NBN				NBN
DECR1				DECR1
PYCR3				PYCR3
ERI1				ERI1
R3HCC1				R3HCC1
ASAH1				ASAH1
KCNN4				KCNN4
GYS1				GYS1
LIN7B				LIN7B
ARHGEF18				ARHGEF18
TLE6				TLE6
SNAPC2				SNAPC2
PPP6R1				PPP6R1
MED26				MED26
DYRK1B				DYRK1B
BBC3				BBC3
CD79A				CD79A
ICAM4				ICAM4
ICAM5				ICAM5
MEGF8				MEGF8
KDELR1				KDELR1
CYTH2				CYTH2
CLEC11A				CLEC11A
RAB3D				RAB3D
TMEM205				TMEM205
CAPS				CAPS
DNASE2				DNASE2
MAST1				MAST1
RPL18A				RPL18A
PIK3R2				PIK3R2
RAB3A				RAB3A
ISYNA1				ISYNA1
ARMC6				ARMC6
GSK3A				GSK3A
GTPBP10				GTPBP10
RASA4				RASA4
BET1				BET1
TTC26				TTC26
HIBADH				HIBADH
EPHB6				EPHB6
CASP2				CASP2
IMPDH1				IMPDH1
AGFG2				AGFG2
AP1S1				AP1S1
BLVRA				BLVRA
AEBP1				AEBP1
BCL7B				BCL7B
YKT6				YKT6
FKTN				FKTN
NCS1				NCS1
EDF1				EDF1
RAPGEF1				RAPGEF1
DVL1				DVL1
PDLIM1				PDLIM1
PALD1				PALD1
TWNK				TWNK
SH3PXD2A				SH3PXD2A
GLRX3				GLRX3
ZMIZ1				ZMIZ1
DNAJC12				DNAJC12
FBXL20				FBXL20
GOSR2				GOSR2
PNPO				PNPO
RNF167				RNF167
RAI1				RAI1
MED31				MED31
LGALS3BP				LGALS3BP
PEX12				PEX12
NAGLU				NAGLU
MLX				MLX
ABI3				ABI3
PTGES3L-AARSD1				PTGES3L-AARSD1
PRKAR1A				PRKAR1A
RANGRF				RANGRF
DHRS7B				DHRS7B
TMEM97				TMEM97
KLHL2				KLHL2
AADAT				AADAT
KLF3				KLF3
SC5D				SC5D
EHD1				EHD1
UNC93B1				UNC93B1
NRXN2				NRXN2
DDX6				DDX6
PDHX				PDHX
CD5				CD5
RPS13				RPS13
CHKA				CHKA
PSMD9				PSMD9
CLEC2B				CLEC2B
SELPLG				SELPLG
SLC11A2				SLC11A2
BIN2				BIN2
RAD51AP1				RAD51AP1
CDK2AP1				CDK2AP1
RASAL1				RASAL1
CAND1				CAND1
CNOT2				CNOT2
COPS7A				COPS7A
ENO2				ENO2
LPCAT3				LPCAT3
CLEC4A				CLEC4A
AL021546.1				AL021546.1
NCOA7				NCOA7
ULBP1				ULBP1
PPARD				PPARD
MAPK14				MAPK14
KCTD20				KCTD20
E2F3				E2F3
HBS1L				HBS1L
BYSL				BYSL
TTK				TTK
HMGCS1				HMGCS1
APBB3				APBB3
SPARC				SPARC
ARRDC3				ARRDC3
RAD50				RAD50
WWC1				WWC1
ZNF346				ZNF346
ARL6				ARL6
NPHP3				NPHP3
RNF7				RNF7
PDCD10				PDCD10
CYB561D2				CYB561D2
GBE1				GBE1
UMPS				UMPS
MRPL3				MRPL3
ABHD14B				ABHD14B
EIF1B				EIF1B
ABHD14A-ACY1				ABHD14A-ACY1
KLHL24				KLHL24
TNNC1				TNNC1
NKTR				NKTR
CLCN2				CLCN2
KANSL3				KANSL3
CENPA				CENPA
CYTIP				CYTIP
INO80B				INO80B
GALNT3				GALNT3
POLE4				POLE4
MRPL19				MRPL19
IGFBP2				IGFBP2
CHST10				CHST10
IL18R1				IL18R1
ID2				ID2
PLEKHB2				PLEKHB2
DCAF17				DCAF17
LCT				LCT
C2orf42				C2orf42
PCYOX1				PCYOX1
MSH6				MSH6
CAPZA1				CAPZA1
RNF19B				RNF19B
ASH1L				ASH1L
LAMTOR2				LAMTOR2
SMG7				SMG7
RGS2				RGS2
PLEKHM2				PLEKHM2
CD58				CD58
ZNF684				ZNF684
KCNQ4				KCNQ4
CD48				CD48
UAP1				UAP1
PIK3R3				PIK3R3
BLZF1				BLZF1
SLC19A2				SLC19A2
CNN3				CNN3
OSBPL9				OSBPL9
MESD				MESD
CTSD				CTSD
STAG1				STAG1
CREB1				CREB1
B4GALT6				B4GALT6
C1orf54				C1orf54
TNFAIP3				TNFAIP3
MYB				MYB
RNF146				RNF146
SLC16A7				SLC16A7
GHRH				GHRH
TGIF2				TGIF2
ABCG2				ABCG2
STBD1				STBD1
EEF2KMT				EEF2KMT
LDAH				LDAH
ELL2				ELL2
CCDC92				CCDC92
BSPRY				BSPRY
HDHD3				HDHD3
RBM18				RBM18
DENND1A				DENND1A
C19orf25				C19orf25
ACOT2				ACOT2
DLST				DLST
ALDH6A1				ALDH6A1
GPR68				GPR68
RHOQ				RHOQ
SUPT7L				SUPT7L
TMEM214				TMEM214
BCL11A				BCL11A
ELOVL3				ELOVL3
IFIT3				IFIT3
PYROXD2				PYROXD2
FAM45A				FAM45A
NUDCD1				NUDCD1
PROSER1				PROSER1
ZFP30				ZFP30
SORBS3				SORBS3
PTK2B				PTK2B
TARDBP				TARDBP
TNFRSF8				TNFRSF8
CAT				CAT
GJA3				GJA3
TBC1D15				TBC1D15
CCRL2				CCRL2
CXCR4				CXCR4
RASL11A				RASL11A
MTERF4				MTERF4
LAX1				LAX1
KIAA1191				KIAA1191
CD244				CD244
LRRC39				LRRC39
EEPD1				EEPD1
GLIPR2				GLIPR2
CLTA				CLTA
KIAA1549				KIAA1549
PLAU				PLAU
SRGN				SRGN
CDKN2C				CDKN2C
ITPR2				ITPR2
WDR83				WDR83
ATG101				ATG101
NFE2				NFE2
HJURP				HJURP
AMD1				AMD1
NDUFAF4				NDUFAF4
SLC36A1				SLC36A1
TTPAL				TTPAL
VAPB				VAPB
TMEM189-UBE2V1				TMEM189-UBE2V1
NEURL2				NEURL2
VAMP7				VAMP7
IL9R				IL9R
MCEE				MCEE
TRERF1				TRERF1
BTN2A2				BTN2A2
HIST1H4B				HIST1H4B
SNRPC				SNRPC
HIST1H1D				HIST1H1D
NQO2				NQO2
HIST1H2BJ				HIST1H2BJ
MAD2L1BP				MAD2L1BP
GNMT				GNMT
GLO1				GLO1
EEF1E1				EEF1E1
AHNAK				AHNAK
SH3TC1				SH3TC1
IRF1				IRF1
SLC25A35				SLC25A35
GGA3				GGA3
SLC25A19				SLC25A19
NT5C				NT5C
OPRL1				OPRL1
PPDPF				PPDPF
INSIG2				INSIG2
POLR1B				POLR1B
NRSN2				NRSN2
TBC1D20				TBC1D20
FAM110A				FAM110A
NCLN				NCLN
HNRNPR				HNRNPR
CHURC1-FNTB				CHURC1-FNTB
NECAB3				NECAB3
ID1				ID1
PSMB2				PSMB2
IGFLR1				IGFLR1
CAPNS1				CAPNS1
HCST				HCST
FRMD8				FRMD8
IFI6				IFI6
TIMM17B				TIMM17B
ZBTB1				ZBTB1
EVI2A				EVI2A
AIF1L				AIF1L
SLC10A3				SLC10A3
MAP2K2				MAP2K2
ZC4H2				ZC4H2
CANX				CANX
IPPK				IPPK
BCL11B				BCL11B
COX7C				COX7C
TAS2R5				TAS2R5
LRRC61				LRRC61
FGFRL1				FGFRL1
FBXL12				FBXL12
ADGRE2				ADGRE2
KLF2				KLF2
GFER				GFER
PKMYT1				PKMYT1
METTL25				METTL25
TUBA4A				TUBA4A
PNKD				PNKD
PEX1				PEX1
TUBGCP6				TUBGCP6
YWHAH				YWHAH
MPST				MPST
EMC4				EMC4
STRIP2				STRIP2
MKLN1				MKLN1
MTX2				MTX2
TTBK2				TTBK2
CCDC32				CCDC32
ALDH1A2				ALDH1A2
MINDY2				MINDY2
SUMF2				SUMF2
KRI1				KRI1
NGDN				NGDN
RIPK3				RIPK3
BCL2L2				BCL2L2
DTD2				DTD2
MIS18BP1				MIS18BP1
ARHGEF6				ARHGEF6
CBFA2T3				CBFA2T3
PUDP				PUDP
MOSPD2				MOSPD2
ECSIT				ECSIT
PGLS				PGLS
ACTN4				ACTN4
MAP1S				MAP1S
PXDN				PXDN
LSM4				LSM4
JUND				JUND
ASS1				ASS1
EXOSC2				EXOSC2
POMT1				POMT1
TMEM160				TMEM160
MED18				MED18
HIP1R				HIP1R
ZNF317				ZNF317
PPAN				PPAN
ZNF331				ZNF331
C12orf65				C12orf65
EPS8L1				EPS8L1
GGT7				GGT7
ARHGEF9				ARHGEF9
ZNF227				ZNF227
AC010531.1				AC010531.1
TRAF3				TRAF3
SH3BP5				SH3BP5
HACL1				HACL1
RARA				RARA
PEX11B				PEX11B
GCH1				GCH1
FBXW9				FBXW9
ZNF20				ZNF20
CC2D1A				CC2D1A
TRIM22				TRIM22
EFR3A				EFR3A
IMMT				IMMT
RAP1GAP2				RAP1GAP2
TMEM128				TMEM128
GPS2				GPS2
FLOT2				FLOT2
NIP7				NIP7
PCNA				PCNA
POLR3F				POLR3F
DPH2				DPH2
XPO4				XPO4
COG6				COG6
EPSTI1				EPSTI1
TCEAL4				TCEAL4
KMT5C				KMT5C
ZNF414				ZNF414
LGALS12				LGALS12
RARRES3				RARRES3
GIMAP6				GIMAP6
ATP13A3				ATP13A3
IPO8				IPO8
AMPD3				AMPD3
RNF122				RNF122
BHLHE40				BHLHE40
TRIM45				TRIM45
RSAD2				RSAD2
RTL8C				RTL8C
RNF138				RNF138
TIMM10				TIMM10
BIVM				BIVM
KDELC1				KDELC1
APC				APC
RFK				RFK
CCNJL				CCNJL
BICDL1				BICDL1
KHDC1				KHDC1
DNAJC14				DNAJC14
CD63				CD63
B4GALNT1				B4GALNT1
ZC3H10				ZC3H10
PKIB				PKIB
TEC				TEC
MPHOSPH6				MPHOSPH6
MFSD9				MFSD9
GCC2				GCC2
ISCU				ISCU
SCYL2				SCYL2
RCBTB2				RCBTB2
C7orf25				C7orf25
IGF2BP3				IGF2BP3
TM6SF1				TM6SF1
RSAD1				RSAD1
NMT1				NMT1
CCDC115				CCDC115
TOR1B				TOR1B
TRMO				TRMO
DSCC1				DSCC1
DMAC1				DMAC1
YIPF3				YIPF3
TMEM63B				TMEM63B
HMGA1				HMGA1
TCF19				TCF19
MDC1				MDC1
NUMA1				NUMA1
RAB30				RAB30
SLC37A4				SLC37A4
MAPKBP1				MAPKBP1
PARP6				PARP6
STRA6				STRA6
FNBP1L				FNBP1L
GTF2B				GTF2B
ACTR2				ACTR2
ACTR1A				ACTR1A
ANXA7				ANXA7
ASNSD1				ASNSD1
MDH1B				MDH1B
PARP9				PARP9
APH1B				APH1B
HERC6				HERC6
COPS4				COPS4
SEPT11				SEPT11
GSTCD				GSTCD
CASP6				CASP6
SLC39A8				SLC39A8
GUCD1				GUCD1
ALG10				ALG10
VAMP1				VAMP1
COL2A1				COL2A1
DUSP6				DUSP6
TDG				TDG
FAM222A				FAM222A
LNX2				LNX2
LPAR6				LPAR6
PELI2				PELI2
SLC38A6				SLC38A6
DCAF5				DCAF5
RAB15				RAB15
WDR89				WDR89
WARS				WARS
WDR20				WDR20
SORD				SORD
SLC27A2				SLC27A2
HDC				HDC
UBE2Q2				UBE2Q2
BCL2A1				BCL2A1
HMG20A				HMG20A
IGF1R				IGF1R
UQCRC2				UQCRC2
PDPK1				PDPK1
TCF25				TCF25
GALNS				GALNS
TOB1				TOB1
SGSM2				SGSM2
TAF4B				TAF4B
IMPA2				IMPA2
PELP1				PELP1
TP53				TP53
RAB40B				RAB40B
FOXK2				FOXK2
MBD1				MBD1
DUS3L				DUS3L
TMEM91				TMEM91
PGGHG				PGGHG
ZNF473				ZNF473
CTU1				CTU1
RERE				RERE
ARHGEF19				ARHGEF19
EVA1B				EVA1B
NBPF3				NBPF3
ITGB3BP				ITGB3BP
PTPRF				PTPRF
CELSR2				CELSR2
ATP1B1				ATP1B1
GPA33				GPA33
CRABP2				CRABP2
PRUNE1				PRUNE1
ZNF687				ZNF687
PIP5K1A				PIP5K1A
DTL				DTL
SUSD4				SUSD4
CREB3L4				CREB3L4
EFNA3				EFNA3
HCN3				HCN3
SRP9				SRP9
NVL				NVL
DEGS1				DEGS1
FBXO28				FBXO28
GUK1				GUK1
PSEN2				PSEN2
PYCR2				PYCR2
DUSP11				DUSP11
RALB				RALB
TMEM177				TMEM177
RABL2A				RABL2A
CDCA7				CDCA7
PHOSPHO2				PHOSPHO2
ACKR3				ACKR3
SHQ1				SHQ1
SLC25A26				SLC25A26
RABL3				RABL3
LPP				LPP
TCTA				TCTA
NICN1				NICN1
EIF2B5				EIF2B5
ECE2				ECE2
TRMT10A				TRMT10A
KLHL8				KLHL8
PDGFC				PDGFC
FAM105A				FAM105A
GZMA				GZMA
PIK3R1				PIK3R1
IQGAP2				IQGAP2
TNFAIP8				TNFAIP8
COMMD10				COMMD10
ADAMTS19				ADAMTS19
ARHGAP26				ARHGAP26
G3BP1				G3BP1
FAM193B				FAM193B
PPP1R18				PPP1R18
PRIM2				PRIM2
DYNLT1				DYNLT1
ARMT1				ARMT1
GNA12				GNA12
SPIN2A				SPIN2A
ZNF41				ZNF41
GPR174				GPR174
CCDC120				CCDC120
SNX12				SNX12
ZNF185				ZNF185
SLC25A37				SLC25A37
TACC1				TACC1
EBAG9				EBAG9
EIF3H				EIF3H
TATDN1				TATDN1
FBXO10				FBXO10
IDNK				IDNK
SURF1				SURF1
MED22				MED22
CIZ1				CIZ1
FAM171A1				FAM171A1
GLUD1				GLUD1
DNAJB12				DNAJB12
MKI67				MKI67
CNNM2				CNNM2
IMMP1L				IMMP1L
TNKS1BP1				TNKS1BP1
HIKESHI				HIKESHI
ENDOD1				ENDOD1
EI24				EI24
TMEM25				TMEM25
SOGA1				SOGA1
CABLES2				CABLES2
TM7SF2				TM7SF2
RGS18				RGS18
PTS				PTS
SLC7A11				SLC7A11
OXSM				OXSM
C12orf45				C12orf45
MBIP				MBIP
EXT2				EXT2
ACAD8				ACAD8
MMAA				MMAA
FLI1				FLI1
AMN1				AMN1
SACS				SACS
TMEM267				TMEM267
BEND6				BEND6
POU4F1				POU4F1
RNF219				RNF219
ATP5A1				ATP5A1
HAUS1				HAUS1
TGOLN2				TGOLN2
UHMK1				UHMK1
TADA1				TADA1
ZNF837				ZNF837
ANKRD22				ANKRD22
ZNF117				ZNF117
CARHSP1				CARHSP1
TXNDC11				TXNDC11
BCL2L11				BCL2L11
CAST				CAST
SCOC				SCOC
CLGN				CLGN
LPCAT1				LPCAT1
TMEM251				TMEM251
CMTM7				CMTM7
KCTD15				KCTD15
ZUFSP				ZUFSP
PRKCA				PRKCA
ENAH				ENAH
CCSAP				CCSAP
SH3RF1				SH3RF1
PSMA8				PSMA8
C21orf91				C21orf91
XPC				XPC
SKA1				SKA1
ZNF18				ZNF18
FBXL18				FBXL18
MARVELD1				MARVELD1
SLC25A28				SLC25A28
SAMSN1				SAMSN1
SLC16A1				SLC16A1
OXA1L				OXA1L
SETD9				SETD9
MIER3				MIER3
TMBIM4				TMBIM4
FAM161B				FAM161B
FBXO43				FBXO43
TYSND1				TYSND1
PHF6				PHF6
MALSU1				MALSU1
EXOG				EXOG
C1orf27				C1orf27
CPT2				CPT2
DYRK1A				DYRK1A
SLC35B2				SLC35B2
C9orf43				C9orf43
RAB28				RAB28
HMHB1				HMHB1
PAGE5				PAGE5
RNF166				RNF166
DEDD				DEDD
NPM2				NPM2
DMTN				DMTN
TOMM40L				TOMM40L
IFNAR2				IFNAR2
UBE2Z				UBE2Z
CCDC24				CCDC24
ATP13A2				ATP13A2
AMFR				AMFR
RGL4				RGL4
ISL2				ISL2
ZYX				ZYX
CCDC117				CCDC117
CCDC107				CCDC107
ARHGAP35				ARHGAP35
ZBTB8A				ZBTB8A
UBE2J2				UBE2J2
ZNF362				ZNF362
UBASH3A				UBASH3A
PDXK				PDXK
PRMT2				PRMT2
CLDND2				CLDND2
C9orf116				C9orf116
C19orf47				C19orf47
DEDD2				DEDD2
TLCD1				TLCD1
CD3G				CD3G
PAQR6				PAQR6
PMF1				PMF1
ZNF394				ZNF394
CPSF4				CPSF4
RECQL4				RECQL4
ALKBH4				ALKBH4
SH2B2				SH2B2
FBXL13				FBXL13
CCDC116				CCDC116
BDH1				BDH1
DBF4B				DBF4B
RAVER1				RAVER1
SYCE2				SYCE2
MED11				MED11
RNASEK-C17orf49				RNASEK-C17orf49
JMJD8				JMJD8
ZNF75A				ZNF75A
CYB561A3				CYB561A3
LBHD1				LBHD1
TAF6L				TAF6L
NXF1				NXF1
SYVN1				SYVN1
LRP5				LRP5
KLHL21				KLHL21
SELENON				SELENON
OMA1				OMA1
NEXN				NEXN
DNAJB4				DNAJB4
SNX7				SNX7
GFI1				GFI1
PEA15				PEA15
PEX19				PEX19
BPNT1				BPNT1
PUS10				PUS10
TYW5				TYW5
PQLC3				PQLC3
FBXO41				FBXO41
CCDC74A				CCDC74A
ANKRD23				ANKRD23
MSX1				MSX1
TNFAIP8L2				TNFAIP8L2
TMOD4				TMOD4
NPPC				NPPC
PAQR3				PAQR3
ANTXR2				ANTXR2
PMVK				PMVK
PBXIP1				PBXIP1
EOGT				EOGT
SLC22A15				SLC22A15
FSTL1				FSTL1
TRIM46				TRIM46
RNF25				RNF25
STK36				STK36
CHCHD4				CHCHD4
PRKCI				PRKCI
ICA1L				ICA1L
PTPN13				PTPN13
C4orf36				C4orf36
ATXN7				ATXN7
SLMAP				SLMAP
ABHD6				ABHD6
TTC14				TTC14
CXCL3				CXCL3
CPA3				CPA3
RYK				RYK
LZTFL1				LZTFL1
ELP6				ELP6
MEAF6				MEAF6
ERMAP				ERMAP
PGRMC2				PGRMC2
ZNF589				ZNF589
ATRIP				ATRIP
NDST3				NDST3
ANXA5				ANXA5
FBXO8				FBXO8
CEP44				CEP44
HPGD				HPGD
ARFIP1				ARFIP1
SLC25A46				SLC25A46
ANKRD33B				ANKRD33B
WDR41				WDR41
SERINC5				SERINC5
SEPT8				SEPT8
CITED2				CITED2
PI16				PI16
SAP30L				SAP30L
KCNK5				KCNK5
BRI3				BRI3
YWHAZ				YWHAZ
FAM219A				FAM219A
NFIL3				NFIL3
ZHX1				ZHX1
CARD19				CARD19
LRRC18				LRRC18
DDIAS				DDIAS
DNAAF2				DNAAF2
FAAH2				FAAH2
VDAC2				VDAC2
NSD1				NSD1
SDCCAG3				SDCCAG3
SPACA9				SPACA9
GFI1B				GFI1B
HPRT1				HPRT1
STOX1				STOX1
ISCA2				ISCA2
SLC39A13				SLC39A13
JAM3				JAM3
GPT2				GPT2
IKBIP				IKBIP
POLL				POLL
API5				API5
ALKBH3				ALKBH3
COPS2				COPS2
FRS2				FRS2
BORCS7				BORCS7
PLEKHF1				PLEKHF1
SMPD1				SMPD1
MFAP4				MFAP4
WEE1				WEE1
RIMKLB				RIMKLB
TMEM135				TMEM135
FAM96B				FAM96B
BEX3				BEX3
C18orf54				C18orf54
PIP4K2C				PIP4K2C
DIS3L				DIS3L
MAPRE2				MAPRE2
CNPY4				CNPY4
TEF				TEF
GNGT2				GNGT2
FAM102A				FAM102A
C15orf39				C15orf39
HDHD2				HDHD2
ZNF91				ZNF91
IRGQ				IRGQ
ZNF226				ZNF226
MVD				MVD
ANKRD11				ANKRD11
PROCA1				PROCA1
ZNF641				ZNF641
TUBA1A				TUBA1A
ZNF701				ZNF701
LENG8				LENG8
DNAAF3				DNAAF3
ZNF444				ZNF444
SRR				SRR
ZNF83				ZNF83
RCOR2				RCOR2
AC010323.1				AC010323.1
SPRYD3				SPRYD3
IGFBP6				IGFBP6
SOAT2				SOAT2
CDK2AP2				CDK2AP2
EVPL				EVPL
TMC8				TMC8
FAM234A				FAM234A
FTH1				FTH1
COPS6				COPS6
ANKS3				ANKS3
NUDT16L1				NUDT16L1
THAP9				THAP9
RBPJ				RBPJ
ZCCHC4				ZCCHC4
GLYCTK				GLYCTK
MGAT2				MGAT2
HIST1H1E				HIST1H1E
PCMTD1				PCMTD1
KCTD6				KCTD6
ATG4B				ATG4B
RHOH				RHOH
CDC40				CDC40
HEXIM2				HEXIM2
TMUB2				TMUB2
IL7R				IL7R
TMEM208				TMEM208
AHCYL1				AHCYL1
DDX19A				DDX19A
ANKRD49				ANKRD49
VAMP5				VAMP5
JMJD7-PLA2G4B				JMJD7-PLA2G4B
E2F6				E2F6
NSMCE1				NSMCE1
CCDC126				CCDC126
TBC1D10B				TBC1D10B
LMAN2				LMAN2
GCSAML				GCSAML
RAB24				RAB24
NPIPB3				NPIPB3
RNASE2				RNASE2
METTL15				METTL15
DTWD2				DTWD2
NFU1				NFU1
APLF				APLF
HEXDC				HEXDC
CNBP				CNBP
RFNG				RFNG
LDB2				LDB2
BTD				BTD
TRIM56				TRIM56
IFFO2				IFFO2
NLGN2				NLGN2
ALCAM				ALCAM
TRAPPC1				TRAPPC1
KCNAB3				KCNAB3
ADPRM				ADPRM
GABARAP				GABARAP
STX8				STX8
B3GNT2				B3GNT2
KRT8				KRT8
KRT86				KRT86
PFKFB3				PFKFB3
NUDCD2				NUDCD2
COMMD5				COMMD5
RASA4B				RASA4B
ZNF296				ZNF296
FOXN2				FOXN2
CEL				CEL
CYTL1				CYTL1
PAQR8				PAQR8
ZNF160				ZNF160
S1PR1				S1PR1
GIMAP8				GIMAP8
ATP6V0E2				ATP6V0E2
RBKS				RBKS
ZNF439				ZNF439
CANT1				CANT1
CLCN5				CLCN5
APLN				APLN
WIPF2				WIPF2
RAB4B-EGLN2				RAB4B-EGLN2
CXXC5				CXXC5
FBXL14				FBXL14
ZNF570				ZNF570
PTEN				PTEN
PRNP				PRNP
ZNF217				ZNF217
SERF1A				SERF1A
EIF2AK3				EIF2AK3
KRCC1				KRCC1
DPAGT1				DPAGT1
CLP1				CLP1
FIBP				FIBP
AGAP5				AGAP5
ZMAT3				ZMAT3
THEMIS				THEMIS
ZNF738				ZNF738
ZNF596				ZNF596
CFL1				CFL1
RAB43				RAB43
RAB37				RAB37
CES3				CES3
EGFL7				EGFL7
DHCR7				DHCR7
SH3RF3				SH3RF3
COQ2				COQ2
ADCK5				ADCK5
ESRRA				ESRRA
MTX1				MTX1
AHSA2				AHSA2
VANGL1				VANGL1
MINOS1				MINOS1
THAP2				THAP2
PEAK1				PEAK1
MST1				MST1
GMPPB				GMPPB
XXYLT1				XXYLT1
FAM174A				FAM174A
CYB561D1				CYB561D1
REP15				REP15
ZNHIT2				ZNHIT2
ZHX3				ZHX3
CHRNA9				CHRNA9
IL20RB				IL20RB
AKIRIN1				AKIRIN1
ZNF266				ZNF266
SLC29A2				SLC29A2
FGFBP3				FGFBP3
BRMS1				BRMS1
HRAS				HRAS
THAP6				THAP6
YIF1A				YIF1A
ASPHD1				ASPHD1
CTBP2				CTBP2
PDIK1L				PDIK1L
TRAF6				TRAF6
PACS1				PACS1
PARL				PARL
DDIT3				DDIT3
TP53I11				TP53I11
DOLK				DOLK
CLTB				CLTB
TBC1D10C				TBC1D10C
FOSL1				FOSL1
ZNF77				ZNF77
LINC00116				LINC00116
LRRN1				LRRN1
ORAI3				ORAI3
AMIGO3				AMIGO3
ZNF613				ZNF613
SLC35A4				SLC35A4
ZSCAN2				ZSCAN2
HSD11B2				HSD11B2
MEX3C				MEX3C
IRX5				IRX5
FAM89B				FAM89B
TMEM80				TMEM80
CHD9				CHD9
HIC1				HIC1
SAMD9L				SAMD9L
SLC25A22				SLC25A22
C18orf32				C18orf32
ZNF491				ZNF491
GBA				GBA
ACAD9				ACAD9
SUMO4				SUMO4
DNAJC28				DNAJC28
TMEM94				TMEM94
ZNF518A				ZNF518A
GRB2				GRB2
UBE2N				UBE2N
ASB8				ASB8
TSSK6				TSSK6
SH2B1				SH2B1
PLEC				PLEC
WDR6				WDR6
GEN1				GEN1
TMEM11				TMEM11
SLC25A20				SLC25A20
CD28				CD28
GTPBP6				GTPBP6
ZNF713				ZNF713
NSUN3				NSUN3
DHFR2				DHFR2
GRINA				GRINA
FAM219B				FAM219B
FBXO34				FBXO34
MRFAP1				MRFAP1
C3orf38				C3orf38
FAM133A				FAM133A
CYC1				CYC1
GIMAP7				GIMAP7
EDC3				EDC3
RAD23A				RAD23A
GATA2				GATA2
FJX1				FJX1
MAF1				MAF1
APOBEC3B				APOBEC3B
SERTAD2				SERTAD2
SEPHS2				SEPHS2
DCTPP1				DCTPP1
TSHZ1				TSHZ1
SOCS4				SOCS4
TMEM86B				TMEM86B
OAZ2				OAZ2
CCDC43				CCDC43
ATP5EP2				ATP5EP2
C11orf71				C11orf71
HIST1H2BC				HIST1H2BC
SHISA2				SHISA2
SSR4				SSR4
BBS12				BBS12
ZFP82				ZFP82
FKRP				FKRP
METTL23				METTL23
DDN				DDN
ZNF678				ZNF678
MEX3D				MEX3D
HKR1				HKR1
YIPF6				YIPF6
RELL1				RELL1
PRKAG1				PRKAG1
DEXI				DEXI
TSEN54				TSEN54
SHMT2				SHMT2
UBE2E2				UBE2E2
AP1S2				AP1S2
C8orf33				C8orf33
FBXL6				FBXL6
ADI1				ADI1
BRICD5				BRICD5
C16orf72				C16orf72
DAZAP2				DAZAP2
TREX2				TREX2
HIST2H3D				HIST2H3D
NDUFB1				NDUFB1
TRMT12				TRMT12
NOG				NOG
CCR4				CCR4
NUDT14				NUDT14
PRKX				PRKX
NPW				NPW
NR2C2AP				NR2C2AP
TSPYL2				TSPYL2
C22orf46				C22orf46
IRAK1				IRAK1
CMSS1				CMSS1
HIST2H2AB				HIST2H2AB
ZDHHC23				ZDHHC23
BEX5				BEX5
ZFP1				ZFP1
NDUFA12				NDUFA12
SMIM10				SMIM10
TCTE3				TCTE3
PRR16				PRR16
TMED9				TMED9
BTBD6				BTBD6
IMMP2L				IMMP2L
ZFP90				ZFP90
TBC1D3F				TBC1D3F
PRSS57				PRSS57
ZNF74				ZNF74
SOCS1				SOCS1
TCN2				TCN2
MRPL30				MRPL30
C19orf68				C19orf68
PARPBP				PARPBP
FAAP100				FAAP100
PDE6G				PDE6G
FAM212A				FAM212A
PCGF3				PCGF3
ZBTB3				ZBTB3
MYBL1				MYBL1
YTHDF3				YTHDF3
DMWD				DMWD
IFITM1				IFITM1
C16orf54				C16orf54
SETD4				SETD4
RTN4RL1				RTN4RL1
NDUFA13				NDUFA13
LRRC70				LRRC70
PIP5K1C				PIP5K1C
C2orf76				C2orf76
CCDC84				CCDC84
BLOC1S4				BLOC1S4
MKL2				MKL2
KRT10				KRT10
BTN3A2				BTN3A2
INSIG1				INSIG1
TMEM222				TMEM222
ARHGAP30				ARHGAP30
GPATCH8				GPATCH8
SMIM29				SMIM29
PRG2				PRG2
C17orf58				C17orf58
SPIN2B				SPIN2B
HYAL3				HYAL3
CXCR3				CXCR3
ZSCAN30				ZSCAN30
TPCN1				TPCN1
TNFRSF4				TNFRSF4
ZNF395				ZNF395
PPARA				PPARA
PTRH1				PTRH1
TMEM216				TMEM216
RNF220				RNF220
MT1X				MT1X
CHP1				CHP1
ZNF286A				ZNF286A
VMAC				VMAC
PLSCR3				PLSCR3
ARL4C				ARL4C
TMPPE				TMPPE
AGAP4				AGAP4
C3orf62				C3orf62
SBK1				SBK1
SELL				SELL
FAM83G				FAM83G
FAM72B				FAM72B
GOLGA8M				GOLGA8M
ZDHHC9				ZDHHC9
ZNF548				ZNF548
TMEM201				TMEM201
FBF1				FBF1
ZNF292				ZNF292
KCTD21				KCTD21
FAM111B				FAM111B
H1F0				H1F0
ZNF527				ZNF527
ZKSCAN3				ZKSCAN3
IL1RAP				IL1RAP
KIAA0895L				KIAA0895L
WDSUB1				WDSUB1
ZNF766				ZNF766
ZNF493				ZNF493
GIMAP5				GIMAP5
ZNF140				ZNF140
ZNF775				ZNF775
IPO4				IPO4
TPK1				TPK1
NACA				NACA
FAM72A				FAM72A
ZNF431				ZNF431
DAPK1				DAPK1
MAML3				MAML3
ARID5A				ARID5A
HIST1H2AD				HIST1H2AD
ZFP28				ZFP28
FLNA				FLNA
WDR5B				WDR5B
ZNF420				ZNF420
ARRDC1				ARRDC1
GAL3ST4				GAL3ST4
PGAP1				PGAP1
ACSL5				ACSL5
SULT1A2				SULT1A2
HIST1H4J				HIST1H4J
KANK2				KANK2
RAD54B				RAD54B
SVIL				SVIL
ADARB1				ADARB1
PDGFA				PDGFA
ZNF695				ZNF695
ZNF665				ZNF665
C5orf56				C5orf56
HHLA3				HHLA3
CXorf40A				CXorf40A
SPTAN1				SPTAN1
CFD				CFD
ZNF181				ZNF181
HIST1H2BF				HIST1H2BF
NKIRAS1				NKIRAS1
ZNF121				ZNF121
C1orf122				C1orf122
IRAK4				IRAK4
ZNF84				ZNF84
TMEM229B				TMEM229B
ZNF251				ZNF251
FKBP1C				FKBP1C
DDX42				DDX42
STYX				STYX
ZNF485				ZNF485
ZNF813				ZNF813
ZNF69				ZNF69
ZNF583				ZNF583
TPM2				TPM2
YTHDF2				YTHDF2
ZNF627				ZNF627
KCNRG				KCNRG
COPS8				COPS8
CCDC69				CCDC69
MDM4				MDM4
SLC9A6				SLC9A6
ANKRD13B				ANKRD13B
ZNF652				ZNF652
RCSD1				RCSD1
MT-ND5				MT-ND5
PAX9				PAX9
GK				GK
ARHGAP11A				ARHGAP11A
TSEN15				TSEN15
CIPC				CIPC
BHLHB9				BHLHB9
APRT				APRT
L3MBTL3				L3MBTL3
HIST2H3C				HIST2H3C
HIST2H2BF				HIST2H2BF
C6orf163				C6orf163
PCMTD2				PCMTD2
EFCAB7				EFCAB7
TRPC5OS				TRPC5OS
TIMM23B				TIMM23B
C10orf128				C10orf128
HSD17B8				HSD17B8
NBDY				NBDY
MRPL38				MRPL38
C1orf134				C1orf134
CARD16				CARD16
NCR3				NCR3
LST1				LST1
ZNF551				ZNF551
FAM216A				FAM216A
TMEM231				TMEM231
AC105052.1				AC105052.1
TMEM256				TMEM256
SERF1B				SERF1B
CDPF1				CDPF1
LIN52				LIN52
SMIM11A				SMIM11A
JPT2				JPT2
RAB12				RAB12
LNP1				LNP1
TAS2R14				TAS2R14
RNF208				RNF208
MAP10				MAP10
NUP62				NUP62
SPHAR				SPHAR
SCAF8				SCAF8
CFAP45				CFAP45
ZNF254				ZNF254
TCTEX1D2				TCTEX1D2
CRIP1				CRIP1
AC239799.1				AC239799.1
COG8				COG8
C8orf82				C8orf82
LEPROT				LEPROT
LBH				LBH
SULT1A4				SULT1A4
DDAH2				DDAH2
ATP6V1G2				ATP6V1G2
ZNF888				ZNF888
ZNF845				ZNF845
KLRK1				KLRK1
KCTD11				KCTD11
PPM1N				PPM1N
TAX1BP3				TAX1BP3
NAXD				NAXD
ARL16				ARL16
SMIM30				SMIM30
AC124312.1				AC124312.1
MBLAC1				MBLAC1
BBIP1				BBIP1
ZBED1				ZBED1
RTL10				RTL10
FP15737				FP15737
DDX3X				DDX3X
MYL5				MYL5
NPEPL1				NPEPL1
RPL17-C18orf32				RPL17-C18orf32
IFI30				IFI30
CKLF				CKLF
ZNF579				ZNF579
C6orf226				C6orf226
C19orf73				C19orf73
CPTP				CPTP
ADM5				ADM5
SMIM13				SMIM13
FAM229A				FAM229A
LTA				LTA
WDR46				WDR46
LTB				LTB
POLR2J2				POLR2J2
TSTD3				TSTD3
ZNF688				ZNF688
AC083862.1				AC083862.1
YY2				YY2
KANTR				KANTR
TMEM238				TMEM238
JRK				JRK
C11orf94				C11orf94
HNRNPUL2-BSCL2				HNRNPUL2-BSCL2
ZSCAN31				ZSCAN31
ZNF737				ZNF737
TXNDC5				TXNDC5
CASTOR1				CASTOR1
RBM14				RBM14
LY6G5B				LY6G5B
PSMB9				PSMB9
PDXP				PDXP
RPP21				RPP21
EGFL8				EGFL8
ARPC1A				ARPC1A
C8orf58				C8orf58
AKAP2				AKAP2
PPAN-P2RY11				PPAN-P2RY11
PRAF2				PRAF2
KCTD7				KCTD7
EFNA4				EFNA4
NAT6				NAT6
TNFRSF6B				TNFRSF6B
PLA2G4B				PLA2G4B
DNAJC25-GNG10				DNAJC25-GNG10
P2RY11				P2RY11
DBNDD2				DBNDD2
ZNF585B				ZNF585B
TRIM39-RPP21				TRIM39-RPP21
LY75-CD302				LY75-CD302
AC004997.1				AC004997.1
AL357673.1				AL357673.1
AL159163.1				AL159163.1
AP000295.1				AP000295.1
AL669918.1				AL669918.1
SMIM20				SMIM20
CHCHD10				CHCHD10
CDK3				CDK3
AC068580.4				AC068580.4
MSANTD3-TMEFF1				MSANTD3-TMEFF1
AP000350.4				AP000350.4
HOXA10				HOXA10
UTP14C				UTP14C
PCDHGB2				PCDHGB2
ZNF260				ZNF260
NPIPB11				NPIPB11
CHKB-CPT1B				CHKB-CPT1B
CHMP4A				CHMP4A
SIGLEC12				SIGLEC12
AL136295.1				AL136295.1
MEX3A				MEX3A
EEF1G				EEF1G
CKLF-CMTM1				CKLF-CMTM1
SYS1-DBNDD2				SYS1-DBNDD2
ATP6V1G2-DDX39B				ATP6V1G2-DDX39B
STX16-NPEPL1				STX16-NPEPL1
HTD2				HTD2
EBLN2				EBLN2
AC135050.2				AC135050.2
AP002990.1				AP002990.1
FDXACB1				FDXACB1
AP002373.1				AP002373.1
AC108488.2				AC108488.2
MTRNR2L8				MTRNR2L8
AC003002.1				AC003002.1
AC018523.2				AC018523.2
ZNF225				ZNF225
DND1				DND1
AP003419.2				AP003419.2
POLG2				POLG2
AL049650.1				AL049650.1
AC069503.2				AC069503.2
AL513165.2				AL513165.2
AL049844.1				AL049844.1
ZBED6				ZBED6
RPL36A-HNRNPH2				RPL36A-HNRNPH2
ZNF625				ZNF625
TEN1				TEN1
P2RX5-TAX1BP3				P2RX5-TAX1BP3
CHURC1				CHURC1
AC009779.3				AC009779.3
C17orf49				C17orf49
RTEL1				RTEL1
PPT2-EGFL8				PPT2-EGFL8
AL049779.1				AL049779.1
AC005726.2				AC005726.2
AP001781.3				AP001781.3
BCL2L2-PABPN1				BCL2L2-PABPN1
TRIM34				TRIM34
AC011448.1				AC011448.1
AC022826.2				AC022826.2
AL121594.3				AL121594.3
AL355916.3				AL355916.3
BLOC1S5-TXNDC5				BLOC1S5-TXNDC5
AL110118.2				AL110118.2
POC1B-GALNT4				POC1B-GALNT4
AC087632.1				AC087632.1
ST20-MTHFS				ST20-MTHFS
TGIF2-C20orf24				TGIF2-C20orf24
THTPA				THTPA
AL136295.4				AL136295.4
AL136295.5				AL136295.5
AC093525.1				AC093525.1
AC107871.1				AC107871.1
HOXB7				HOXB7
PMF1-BGLAP				PMF1-BGLAP
AC093525.2				AC093525.2
AC068987.1				AC068987.1
TEN1-CDK3				TEN1-CDK3
AC002310.5				AC002310.5
AL031708.1				AL031708.1
AC040162.1				AC040162.1
AC026954.2				AC026954.2
OCLM				OCLM
CCER2				CCER2
AC120057.3				AC120057.3
OVCA2				OVCA2
FAM58A				FAM58A
AL662899.3				AL662899.3
AC135178.2				AC135178.2
AP000275.2				AP000275.2
AC074143.1				AC074143.1
EEF1E1-BLOC1S5				EEF1E1-BLOC1S5
AC015813.2				AC015813.2
STRADA				STRADA
NCOA4				NCOA4
GDF10				GDF10
AARSD1				AARSD1
AC006538.2				AC006538.2
AC005943.1				AC005943.1
AC010327.1				AC010327.1
AD000671.2				AD000671.2
AC007998.2				AC007998.2
AC008770.3				AC008770.3
AC099811.2				AC099811.2
AC023509.3				AC023509.3
AC011511.4				AC011511.4
AC005702.2				AC005702.2
AC087289.3				AC087289.3
FDX2				FDX2
AC091551.1				AC091551.1
LIN37				LIN37
AC008982.1				AC008982.1
AC007192.1				AC007192.1
SMIM17				SMIM17
C15ORF31				C15ORF31
AL109927.1				AL109927.1
AL354718.1				AL354718.1
AC006486.1				AC006486.1
AC008878.3				AC008878.3
AC011452.1				AC011452.1
AC010422.3				AC010422.3
AC010441.1				AC010441.1
ARHGAP19-SLIT1				ARHGAP19-SLIT1
C8orf44-SGK3				C8orf44-SGK3
BIVM-ERCC5				BIVM-ERCC5
AC093668.1				AC093668.1
HIST2H4B				HIST2H4B
HSPE1-MOB4				HSPE1-MOB4
NBPF10				NBPF10
CCL5				CCL5
AC114490.2				AC114490.2
AL589666.1				AL589666.1
AC022384.1				AC022384.1
MUSTN1				MUSTN1
AC069257.3				AC069257.3
AC104109.3				AC104109.3
AC073610.3				AC073610.3
AL355987.3				AL355987.3
AL713999.1				AL713999.1
SNURF				SNURF
TBC1D3K				TBC1D3K
SMIM11B				SMIM11B
HIST1H2BM				HIST1H2BM
USP27X				USP27X
HIST1H3G				HIST1H3G
HIST1H3B				HIST1H3B
CBSL				CBSL
AL136531.2				AL136531.2
HIST1H2BO				HIST1H2BO
NPHP3-ACAD11				NPHP3-ACAD11
HIST1H4L				HIST1H4L
AC091959.3				AC091959.3
AC018630.6				AC018630.6
U2AF1L5				U2AF1L5
HIST1H2AJ				HIST1H2AJ
HIST1H2BB				HIST1H2BB
AC036214.3				AC036214.3
HIST1H2AE				HIST1H2AE
HIST1H4D				HIST1H4D
F8A1				F8A1
AC009086.2				AC009086.2
HIST1H3F				HIST1H3F
RDM1				RDM1
HIST1H2AB				HIST1H2AB
DHRS11				DHRS11
HIST1H2BI				HIST1H2BI
C11orf98				C11orf98
HIST1H4A				HIST1H4A
HIST1H2AM				HIST1H2AM
AC099329.3				AC099329.3
CCDC163				CCDC163
AC104662.2				AC104662.2
GIMAP1-GIMAP5				GIMAP1-GIMAP5
AC106886.5				AC106886.5
AC134772.2				AC134772.2
HIST1H3D				HIST1H3D
AC104452.1				AC104452.1
AC092329.3				AC092329.3
AP001160.5				AP001160.5
AC020915.6				AC020915.6
AC098484.3				AC098484.3
AC131160.1				AC131160.1
AC116366.3				AC116366.3
AL117339.5				AL117339.5
AC073111.3				AC073111.3
AP001273.2				AP001273.2
AC004922.1				AC004922.1
AL022238.4				AL022238.4
AL022318.4				AL022318.4
AC073111.5				AC073111.5

## Sheet: MYC target genes.TET1.TET2
MYC target genes cross-comparision with TET1 DEGs and TET2 DEGs
DEGs and Intersection of genes in common
Figure 8
				Gene_Name
MYC targets		MYC/ TET2		MYC/TET1		TET1/TET2		MYC/TET1/TET2
n=1602		n=88		n=229		n=725		n=53
A2M		ACAD8		ACADM		AADAT		ABI3
ABCB10		AMD1		ADCY9		ABCG2		BCAT1
ABCB6		APC		AKAP10		AC004922.1		HMOX1
ABCC4		ASAH1		ALG5		AC004997.1		SLC16A1
ABCC9		ATP6V1D		AMMECR1		AC005943.1		AHCYL1
ABI3		BBC3		ANAPC10		AC007998.2		CAST
ABT1		BCKDHB		AP4E1		AC008770.3		CD48
ACAD8		CANX		AP4M1		AC008878.3		FOSL1
ACADM		CD63		ARHGAP25		AC008982.1		AMPD3
ACE		CDK16		ARL1		AC009779.3		ID2
ACHE		CLCN2		ARRB2		AC010323.1		DDIT3
ACO2		CLP1		ASB1		AC010327.1		DUSP6
ACOX1		COPS2		ATM		AC011448.1		FSTL1
ACOX3		COX7C		ATP5O		AC011511.4		ATP6V1G2
ACP5		CREB1		ATP5S		AC015813.2		FTH1
ACP5		CXCL2		BAX		AC022384.1		PRPS2
ACP5		CYB561D2		BIRC6		AC026954.2		BLZF1
ACPL2		CYTIP		BLM		AC068987.1		C9orf43
ACPP		DDX3X		CBX5		AC069257.3		IL1RAP
ACSL1		DEGS1		CCDC6		AC073111.5		CAPZA1
ACSS2		DPAGT1		CCNC		AC073610.3		UPRT
ACTG1		E2F3		CCNG2		AC087632.1		NMT1
ACTR3		EEF1E1		CD164		AC092329.3		PEX19
ACYP2		ELOVL1		CD3E		AC093668.1		CLCN6
ADAM22		ENO2		CDC25C		AC099329.3		CYTH2
ADCY9		FLOT2		CDKL3		AC108488.2		SPARC
ADM		FTSJ1		CHERP		AC116366.3		SPTAN1
ADRA1B		GABARAP		CISH		AC120057.3		TCTA
ADRA1B		GNAS		CLN3		AC131160.1		GNA12
AGPS		HIST1H2AM		CR2		AC134772.2		HIST1H2AD
AHCYL1		HIST1H2BF		CRAT		AC239799.1		HIST1H2AJ
AHSG		HIST1H2BI		CREBL2		ACKR3		HIST1H2BC
AIFM1		HIST1H2BO		CSTB		ACOT2		HIST1H2BJ
AIMP2		HIST1H4D		CYBA		ACSL5		HIST1H2BM
AIMP2		HMGA1		DDB2		ACTR1A		HIST1H4B
AKAP1		HSD11B2		DDX11		AD000671.2		HIST1H4L
AKAP1		IFI30		DDX41		ADAMTS19		HMG20A
AKAP10		IFI35		DDX58		ADARB1		LTB
AKAP12		IMPA2		DGCR6		ADI1		LZTFL1
AKAP9		ISCU		DKC1		ADNP		MFNG
AKR1A1		ITGB3BP		DMAP1		ADPRM		MST1
AKR7A2		MAPRE2		DPM1		AGA		PDCD10
AKT1		MBD1		DPM2		AGAP5		PDPK1
AKT2		MGAT2		ENOPH1		AHRR		PEX11B
ALB		MKLN1		ENTPD7		AKIRIN1		PPP1R12A
ALDH2		MLX		ERLIN1		AL021546.1		PYCR2
ALDH9A1		MPHOSPH6		F3		AL022238.4		SCML2
ALDH9A1		NACA		FAH		AL022318.4		SCOC
ALDH9A1		NBN		FBLN5		AL049650.1		SERF1B
ALG5		NFIL3		FCHSD2		AL049779.1		SLC25A28
ALOXE3		NUP62		FEZ2		AL049844.1		VAMP1
AMD1		PCNA		FOSL2		AL121594.3		WDR46
AMMECR1		PEA15		FOXM1		AL136295.1		YWHAH
AMPD2		PIAS1		GADD45A		AL136295.4
AMPD3		PMVK		GBP2		AL136295.5
ANAPC10		POLR1B		GEMIN2		AL354718.1
ANXA4		PPIE		GLA		AL355916.3
ANXA6		PSEN2		GMIP		AL513165.2
AP4B1		RAB3A		GPC1		AL669918.1
AP4E1		RAD51AP1		GSTP1		ALCAM
AP4M1		RARA		H2AFX		ALDH1A2
AP4S1		RGS2		H2AFY		ALDH6A1
APBA3		RNASET2		H2BFS		ALG10
APC		RNF7		H6PD		AMIGO3
APEX1		RPL31		HADHB		ANKRD11
APEX1		RPS13		HBP1		ANKRD13B
APP		RPS5		HDAC3		ANKRD33B
APP		RSAD2		HERPUD1		ANTXR2
APP		SCAMP1		HES1		ANXA5
APPL1		SEPHS2		HIF1A		AP001273.2
AQP1		SLC39A8		HINT1		AP001781.3
AQR		SREBF1		HIST1H2AC		AP002373.1
ARF1		TCN2		HIST1H2AI		AP002990.1
ARF4		TDP1		HIST1H2AK		AP003419.2
ARF4		TGIF2		HIST1H2BG		APBB3
ARFGAP2		TIMM10		HIST1H2BH		APH1B
ARFIP2		TIMM23B		HIST2H2AA3		APLN
ARFRP1		TIMP2		HIST2H2BE		APRT
ARHGAP25		TP53		HIST2H4A		ARFIP1
ARHGEF7		TSPO		HIVEP2		ARHGAP19-SLIT1
ARHGEF7		UAP1		HOMER1		ARHGAP33
ARID4A		ULBP1		HOOK2		ARHGEF18
ARL1		UMPS		HSPA8		ARID5A
ARL6IP5		UQCRC2		HSPB1		ARL4C
ARPC4		VAPA		ID3		ARMC6
ARPC4		VDAC2		IER2		ARMT1
ARPC4		YIF1A		IFRD2		ARNTL2
ARPP19		ZNF225		ING1		ARPC1A
ARRB2				IRF2		ARRDC3
ARSB				IRF3		ARSA
ARVCF				ITGA6		ASB8
ASAH1				ITGAL		ASH1L
ASB1				ITGB1		ASPHD1
ASB16				KDM5A		ATP13A3
ASCL2				KEAP1		ATP1B3
ASH2L				KIF14		ATP6V0E2
ATF4				LAIR2		ATRIP
ATF6				LDHA		ATXN7
ATF7				LIMS1		B3GNT2
ATG12				LIPT1		B4GALNT1
ATM				LNPEP		BCL11A
ATP1A2				LSP1		BCL11B
ATP5B				LXN		BCL2A1
ATP5C1				M6PR		BCL2L2
ATP5E				MAEA		BCL2L2-PABPN1
ATP5F1				MAN2A2		BDH1
ATP5G2				MAP2K7		BEX3
ATP5O				MAP3K1		BHLHE40
ATP5S				MCRS1		BIVM
ATP6V1D				MDM2		BIVM-ERCC5
ATP6V1G2				METTL13		BLVRA
ATRX				MMP15		BPNT1
ATXN10				MPO		BRICD5
AVP				MRPL10		BSPRY
AZIN1				MRPL40		BTBD6
B3GALT1				MRTO4		BTD
BARD1				MSN		BTN3A1
BAX				MT2A		BTN3A2
BAX				MTF2		BYSL
BAZ1B				MTHFR		C10orf128
BBC3				MYC		C12orf45
BCAT1				MYCBP		C15orf39
BCAT1				MYO1C		C16orf72
BCCIP				NAGA		C17orf49
BCKDHB				NAP1L1		C18orf32
BCL2L12				NDRG1		C1orf122
BCL3				NFAT5		C1orf134
BDNF				NFKBIB		C1orf54
BIRC3				NUBP1		C2orf76
BIRC6				NUCB1		C6orf226
BLK				NUFIP1		C7orf25
BLM				NUP88		C8orf58
BLZF1				NXT1		C8orf82
BMP4				ODC1		CANT1
BRD2				PCMT1		CAPS
BRP44L				PDK3		CARD16
BSG				PEX14		CASTOR1
BTBD1				PEX3		CAT
BTN2A1				PEX6		CBFA2T3
BUB1				PFKFB4		CBSL
BZW1				PHB		CC2D1A
C20orf24				PIGP		CCDC120
C2orf3				PIK3C3		CCDC24
C5orf13				PINK1		CCDC43
C9orf43				PLAC8		CCDC69
CACNB1				PMP22		CCDC92
CACNG3				POLE3		CCL5
CACYBP				POLR3D		CCNT2
CAD				PPP1R3D		CCR4
CAD				PRKAB1		CCRL2
CALD1				PRKAB2		CCSAP
CALM2				PRMT5		CD244
CALR				PSMB7		CD38
CANX				PSMD10		CD4
CAPZA1				PSMD14		CD58
CASP1				PSMD3		CD79A
CASP3				PSMD7		CD84
CASP8AP2				PSME3		CDCA7
CASP9				PTDSS1		CDK3
CAST				PTGES3		CDKN3
CAV1				PYCARD		CEL
CBS				PYCR1		CENPA
CBWD1				RAB11A		CEP44
CBX1				RAB1A		CHCHD10
CBX3				RABGEF1		CHD9
CBX3				RBBP4		CHI3L2
CBX5				RBL1		CHP1
CCDC41				RBM3		CHRNA9
CCDC6				RCL1		CHURC1
CCDC76				RECQL		CHURC1-FNTB
CCHCR1				RFC2		CIPC
CCKBR				RHEB		CITED2
CCKBR				RHOG		CKLF
CCL14				RNF141		CLDND1
CCNB1				RNFT1		CLEC11A
CCNB1				RPL15		CLEC2B
CCNC				RPL26		CLTA
CCNC				RPS19		CNN3
CCNC				RRAS		COG8
CCND1				RSL24D1		COL2A1
CCND2				SEC61B		COMT
CCND2				SERTAD1		COPS4
CCNG2				SIGMAR1		COPS7A
CCNH				SIRT1		COPS8
CCT5				SLC1A4		COQ2
CCT5				SLC20A1		COTL1
CCT7				SLC25A11		CPA3
CCT8				SLC25A4		CPTP
CD151				SLC2A1		CRABP2
CD164				SLC2A4RG		CREB3L3
CD180				SLC7A5		CRIP1
CD2AP				SLIT1		CTBP2
CD3E				SMAD7		CTSG
CD47				SNCA		CTU1
CD48				SNRPA		CXCL3
CD63				SNRPD2		CXCR4
CD79B				SNX5		CXXC5
CD97				SOS1		CYBRD1
CDC16				SP4		CYTH4
CDC25A				SPAG5		CYTL1
CDC25A				SRSF5		DAPK1
CDC25B				STAT5B		DAZAP2
CDC25C				STUB1		DCAF5
CDC25C				STX10		DCTPP1
CDC6				STX16		DDIAS
CDH2				TAGLN2		DEPDC1
CDK16				TBL3		DEXI
CDK4				TESK2		DHCR7
CDK4				TGFB3		DHFR2
CDK6				THRA		DHRS11
CDKL3				TIMM8A		DHRS2
CDKN1A				TIMM9		DICER1
CDKN1B				TPM1		DIS3L
CDKN1B				TSC22D3		DMAC1
CDKN1B				TSEN34		DMTN
CDKN2B				TULP3		DNAAF3
CDKN2B				TXN		DNAJB12
CDKN2B				TXNRD1		DNAJB4
CEACAM5				U2AF1		DNAJC12
CEBPA				UBE2C		DSCC1
CEBPA				UNC119		DTWD2
CEBPA				VAMP3		DUS3L
CEBPZ				VEGFA		E2F6
CEBPZ				WDR4		EBAG9
CEPT1				WFS1		EDC3
CFB				ZNF146		EEF1E1-BLOC1S5
CFDP1				ZNF234		EEF2KMT
CH25H				ZNF304		EEPD1
CHAF1B				ZNF451		EFNA3
CHD1L						EFNA4
CHERP						EFR3A
CHP						EGFL7
CHRNB1						ENAH
CIAO1						EOGT
CIB1						EPSTI1
CIR1						ERC1
CISH						ERI1
CKAP2L						ERLEC1
CKS2						ESRRA
CKS2						EVI2A
CLCN2						EVPL
CLCN3						EXD2
CLCN6						F8A1
CLINT1						FAAH2
CLN3						FAM102A
CLNS1A						FAM110A
CLP1						FAM133A
CLPB						FAM171A1
CLUL1						FAM193B
CMAS						FAM212A
CNDP2						FAM214B
CNOT4						FAM219A
CNPY2						FAM219B
CNTN2						FAM222A
COL1A1						FAM72A
COL1A2						FAM72B
COL3A1						FAM89B
COL4A1						FBXL12
COL4A2						FBXL14
COL5A1						FBXL18
COL6A3						FBXL20
COPS2						FBXO34
COPS3						FBXO43
CORO1C						FBXO8
COX15						FBXW9
COX4NB						FDX2
COX7A2L						FDXACB1
COX7C						FGFBP3
CPD						FGFRL1
CPSF1						FIBP
CR2						FNBP1L
CRADD						FP15737
CRAT						FRS2
CREB1						FSTL3
CREBL2						G3BP1
CRIPT						GADD45B
CRYAB						GAL3ST4
CSDA						GALNS
CSDA						GALNT3
CSDE1						GBE1
CSDE1						GCH1
CSDE1						GCSAML
CSF2RB						GEN1
CSK						GFER
CSPG4						GFI1
CST5						GGT7
CSTB						GIMAP5
CSTB						GIMAP7
CSTB						GMPR2
CSTF3						GNGT2
CTBS						GNPNAT1
CTDSP1						GOLGA8M
CTGF						GPA33
CTSB						GPATCH8
CTSC						GPR68
CTSC						GPS2
CTSF						GPT2
CUL5						GSTCD
CUTA						GTF2B
CWC27						GTPBP10
CXCL10						GTPBP6
CXCL16						GUCD1
CXCL2						GYS1
CXXC1						GZMA
CYB561D2						H1F0
CYBA						HCN3
CYFIP2						HCST
CYTH2						HDHD5
CYTIP						HIC1
DAP3						HIKESHI
DAXX						HIST1H1D
DBI						HIST1H2AB
DBI						HIST1H2AE
DBP						HIST1H3D
DCAF8						HIST1H3F
DCK						HIST1H4A
DCTN3						HIST2H2AB
DCTN4						HIST2H3C
DDB1						HIST2H3D
DDB2						HIST2H4B
DDIT3						HJURP
DDX1						HKR1
DDX10						HMGCS1
DDX10						HMHB1
DDX11						HNRNPUL2-BSCL2
DDX17						HOMER3
DDX18						HOXA10
DDX18						HRAS
DDX3X						HSD17B8
DDX41						HSPB6
DDX5						HTATSF1
DDX5						ICAM5
DDX5						ID1
DDX58						IFFO2
DEF6						IFI6
DEGS1						IFIT3
DFFA						IFITM1
DGCR6						IFNAR2
DGKZ						IFT80
DIABLO						IL18R1
DKC1						IL7R
DKC1						IMMP2L
DLEU1						IMMT
DLEU2						INO80B
DLEU2						INSIG1
DLEU2						INSIG2
DMAP1						IPO4
DMTF1						IRGQ
DNAI1						IRX5
DNAJA2						ISCA2
DNTT						JAM3
DNTT						JMJD7-PLA2G4B
DNTT						KANK2
DPAGT1						KANTR
DPM1						KAT6A
DPM2						KCNH2
DPY30						KCNK5
DPY30						KCNN4
DPYSL3						KCNRG
DRG1						KDELC1
DSCR6						KHDC1
DUSP1						KIAA0895L
DUSP6						KLF2
DYNC1LI1						KLF3
E2F1						KLHL24
E2F1						KLHL8
E2F3						KMT5C
E2F3						LAMTOR2
EDN1						LAT2
EEA1						LBH
EEF1E1						LBHD1
EFTUD2						LDAH
EGR3						LENG8
EIF2S1						LEPROT
EIF2S1						LGALS12
EIF2S3						LGALS3BP
EIF3C						LIN37
EIF3C						LIN52
EIF3I						LINC00116
EIF3K						LNP1
EIF4A1						LPAR6
EIF4A1						LPCAT3
EIF4B						LRP5
EIF4B						LSM4
EIF4E						LST1
EIF4E						LTA
EIF4E2						LY6G5B
EIF4EBP2						LY75-CD302
EIF4H						MAD2L1BP
EIF5A2						MALSU1
ELAVL1						MAML3
ELAVL1						MAP10
ELAVL4						MAP1S
ELK1						MAP2K2
ELL						MAPK14
ELOVL1						MAPRE3
EMP1						MARVELD1
EMP1						MDC1
ENDOG						MDM4
ENDOG						MED26
ENO1						MEGF8
ENO1						METTL15
ENO2						MFAP3
ENOPH1						MFAP4
ENTPD7						MFSD9
EPB42						MGAT4A
EPC1						MGRN1
EPHX1						MIER3
EPM2A						MINDY2
ERBB2						MKI67
ERBB2						MKNK2
ERBB2						MLC1
ERCC6						MPND
ERF						MPST
ERLIN1						MRC2
ERO1L						MRFAP1
ERRFI1						MRPL30
ESD						MRPL43
ETF1						MSMO1
ETFA						MT1X
EXO1						MUSTN1
EXOSC8						N4BP2
EXOSC8						NAXD
F2R						NBDY
F3						NCBP3
FADS2						NCK2
FADS3						NCLN
FAH						NCR3
FAM129A						NFE2
FAM149A						NID2
FAM198B						NIP7
FANCF						NKIRAS1
FAS						NLGN2
FASN						NOG
FASN						NPEPL1
FBLN5						NPHP3-ACAD11
FBXO5						NPIPB11
FCGRT						NPPC
FCHSD2						NPW
FECH						NR2C2AP
FEZ2						NT5C
FGF9						OAZ2
FGFR4						OCLM
FIGF						ORAI3
FKBP2						OSGEP
FLJ43663						OVCA2
FLOT2						OXSM
FN1						P2RY11
FOSL1						PAGE5
FOSL1						PALD1
FOSL2						PAQR3
FOXM1						PAQR6
FOXN3						PARL
FPGS						PCDHGB2
FRY						PDE6G
FSTL1						PDGFA
FTH1						PDHX
FTL						PDLIM1
FTSJ1						PDPR
FUT1						PEAK1
FXN						PELI2
FXN						PELP1
FXR1						PFKFB3
FXR2						PGAP1
FZD1						PGGHG
FZD5						PGLS
GAA						PI16
GABARAP						PIGV
GABPA						PIK3R1
GABRG2						PIK3R2
GADD45A						PIP5K1C
GADD45G						PKIB
GAK						PLA2G4B
GAL						PLEKHB2
GALC						PNKD
GALT						POC1B-GALNT4
GAPDH						POLDIP3
GAPDH						POLG2
GAS1						POMT1
GAS8						POU2F2
GBP2						PPAN-P2RY11
GCLC						PRG2
GCN1L1						PRIM2
GDAP1						PRKACA
GDE1						PRKAG1
GDI1						PRKAR1A
GEMIN2						PRKCI
GGH						PRNP
GGH						PROCA1
GGH						PROSER1
GINS1						PRSS57
GINS2						PSMA8
GLA						PSMB2
GLRA3						PSMB9
GLT8D1						PTEN
GLT8D1						PTGES3L-AARSD1
GLYR1						PTK2B
GM2A						PTPRF
GMDS						PUDP
GMIP						PUS7
GNA12						PVR
GNAS						PXDN
GNB1L						QSER1
GNL1						RAB12
GNL3						RAB15
GNL3						RAB24
GNS						RAB30
GOLGA2						RAB40B
GOLGA5						RAB43
GOLPH3						RAD50
GPC1						RAPGEF1
GPM6B						RARRES3
GPN3						RASA4
GPR132						RASA4B
GPR4						RAVER1
GPSM3						RBKS
GRK4						RCBTB2
GSK3B						RCSD1
GSTO1						RDM1
GSTP1						RECQL4
GTF2H2						REST
GTF2H2						RGL4
GTF2H2						RGS18
GTF3C4						RHOH
GTF3C5						RHOQ
H2AFX						RIOK2
H2AFY						RIPK3
H2AFZ						RNF138
H2AFZ						RNF166
H2BFS						RNF167
H3F3B						RPL17-C18orf32
H6PD						RPL18A
HADHB						RPL36A-HNRNPH2
HARS						RRAGD
HAX1						RSAD1
HBA1						RTEL1
HBA2						RTN4RL1
HBB						S1PR1
HBEGF						SACS
HBP1						SBK1
HBXIP						SC5D
HCFC2						SCAF8
HDAC3						SCARF1
HDAC6						SCYL2
HERC1						SEC61A1
HERPUD1						SEL1L3
HES1						SELENON
HIF1A						SELL
HINT1						SELPLG
HIST1H2AC						SEPHS1
HIST1H2AD						43719
HIST1H2AG						SERF1A
HIST1H2AI						SESN1
HIST1H2AJ						SETD9
HIST1H2AK						SGSM2
HIST1H2AM						SH2B2
HIST1H2BC						SH2D2A
HIST1H2BE						SH3PXD2A
HIST1H2BF						SH3RF3
HIST1H2BG						SH3TC1
HIST1H2BH						SHMT2
HIST1H2BI						SIGLEC12
HIST1H2BJ						SIRPG
HIST1H2BM						SIX4
HIST1H2BN						SLA2
HIST1H2BO						SLC25A1
HIST1H4B						SLC25A19
HIST1H4D						SLC25A22
HIST1H4E						SLC25A37
HIST1H4L						SLC25A46
HIST2H2AA3						SLC27A2
HIST2H2BE						SLC35A4
HIST2H4A						SLC35B2
HIVEP2						SLC36A1
HLA-DPB1						SLC37A4
HLA-DRB3						SLC38A6
HLA-F						SLC39A13
HMBS						SLC44A1
HMG20A						SLC7A6
HMGA1						SLMAP
HMGA1						SMG7
HMGN2						SMIM13
HMMR						SMIM17
HMOX1						SMPD3
HMOX1						SNAI2
HMOX1						SNTA1
HNRNPA1						SNURF
HNRNPA1						SNX7
HNRNPA2B1						SOAT2
HNRNPA2B1						SOCS4
HNRNPH1						SORBS3
HNRNPUL1						SORD
HNRPDL						SPIN2B
HOMER1						SPRYD3
HOOK2						SRGN
HOXD13						SRP9
HOXD3						SRR
HRSP12						STAP1
HS3ST2						STBD1
HSD11B2						STRA6
HSF2BP						STX16-NPEPL1
HSP90AA2						STX8
HSP90AA2						SULT1A4
HSP90B1						SUMO4
HSPA14						SUSD4
HSPA4						SYCE2
HSPA4						SYS1-DBNDD2
HSPA8						SZRD1
HSPA8						TAB2
HSPA9						TACC1
HSPA9						TAF1C
HSPB1						TARDBP
HSPD1						TAS2R14
HSPD1						TATDN1
HSPE1						TBC1D20
HSPE1						TBC1D3F
ICAM1						TCTE3
ID2						TCTEX1D2
ID2						TEN1-CDK3
ID2						TESC
ID3						TGIF2-C20orf24
ID3						TGOLN2
ID3						THAP9
IDH3B						THEMIS
IER2						TLCD1
IER3						TLE2
IER5						TLE6
IFI30						TM7SF2
IFI35						TMED8
IFIT1						TMEM159
IFNAR1						TMEM160
IFNGR1						TMEM216
IFRD2						TMEM222
IGBP1						TMEM229B
IGF2R						TMEM256
IGKC						TMEM267
IGKC						TMEM38B
IL11RA						TMEM80
IL13						TMEM86B
IL17C						TMEM97
IL1RAP						TNFAIP3
IL2						TNFRSF4
ILK						TNKS1BP1
ILK						TNNC1
ILK						TOLLIP
IMPA2						TPM2
IMPA2						TREX2
IMPACT						TRIM22
ING1						TRIM34
INHBA						TRIM39-RPP21
INSM1						TRIM45
INSR						TSEN15
IQGAP3						TSHZ1
IRF2						TSPAN32
IRF3						TSPYL2
IRF4						TTPAL
IRF7						TXNDC5
IRF9						TYW5
IRF9						U2AF1L5
ISCU						UBASH3A
ISG20						UHMK1
ITGA6						USP31
ITGAL						UTP14C
ITGB1						VAC14
ITGB1						VAMP5
ITGB1						VAMP7
ITGB3BP						VANGL1
ITM2B						VMAC
IVNS1ABP						WDFY1
JARID2						WDR1
JPH2						WDR6
JRKL						WIPF2
JUNB						WWC1
KCNH4						YIPF6
KDM5A						YKT6
KDM5C						YTHDF3
KEAP1						YWHAZ
KHK						YY2
KHSRP						ZBED1
KIAA1586						ZBTB8A
KIF14						ZC3H11A
KIF15						ZC4H2
KIF20A						ZFP1
KIF20B						ZFP28
KLF1						ZFP82
KLF4						ZFP90
KLF7						ZFX
KLK10						ZNF18
KPNA3						ZNF181
LAGE3						ZNF217
LAIR1						ZNF227
LAIR2						ZNF254
LAMC1						ZNF260
LAMC1						ZNF292
LAMC1						ZNF296
LAMP1						ZNF324
LAMP1						ZNF331
LAMP1						ZNF343
LAMP2						ZNF395
LANCL1						ZNF41
LATS1						ZNF439
LBR						ZNF444
LDHA						ZNF473
LDHA						ZNF485
LEPRE1						ZNF491
LIMS1						ZNF518A
LIPT1						ZNF527
LMNA						ZNF548
LMX1B						ZNF551
LNPEP						ZNF570
LOC152891						ZNF579
LOX						ZNF583
LRMP						ZNF585B
LSM1						ZNF613
LSP1						ZNF625
LSR						ZNF641
LTA4H						ZNF688
LTA4H						ZNF69
LTB						ZNF737
LXN						ZNF75A
LYZ						ZNF766
LZTFL1						ZNF800
LZTR1						ZNF84
M6PR						ZNF888
MAD2L1						ZYX
MADD
MAEA
MAFF
MAGEA3
MAGEF1
MAGI2
MAGOH
MAN2A1
MAN2A2
MAN2B1
MANF
MAP2K5
MAP2K7
MAP3K1
MAP3K5
MAP4K5
MAPK3
MAPK7
MAPRE1
MAPRE2
MARS
MAT2A
MAT2A
MAT2B
MBD1
MBD4
MBNL1
MCC
MCCC2
MCL1
MCM3
MCM5
MCM7
MCRS1
MDH1
MDM2
MDM2
MED17
MEIS1
MEIS2
MEN1
MET
METTL1
METTL1
METTL13
MFAP1
MFI2
MFNG
MGAT2
MGEA5
MGP
MGST1
MGST1
MINA
MINA
MIR155HG
MIR155HG
MKLN1
MKNK1
MKRN1
MKRN4P
MLF2
MLX
MLXIP
MMP15
MMP8
MNX1
MOCS2
MOCS3
MPHOSPH6
MPO
MPP6
MRPL10
MRPL10
MRPL40
MRTO4
MRTO4
MSH2
MSH2
MSN
MSN
MSN
MST1
MST1R
MST4
MT1A
MT2A
MT3
MTERF
MTF2
MTHFD1
MTHFD1
MTHFR
MTOR
MTPN
MUC1
MUC5B
MYBL2
MYC
MYC
MYC
MYCBP
MYCL1
MYCT1
MYCT1
MYL12A
MYO1B
MYO1C
NAA38
NACA
NAGA
NAGPA
NAP1L1
NAP1L1
NAT10
NBN
NBN
NBR1
NBR2
NCAM1
NCAPG
NCBP1
NCBP2
NCL
NCL
NDRG1
NDRG1
NDRG1
NDUFA1
NDUFA2
NDUFA6
NDUFB2
NDUFB3
NDUFB4
NDUFB5
NDUFB6
NDUFS1
NDUFS6
NEFM
NFAT5
NFIL3
NFKB1
NFKBIB
NFKBIL1
NFS1
NGB
NID1
NIT1
NME1
NME1
NME2
NME2
NMT1
NOD1
NOL7
NOP2
NOTCH4
NPC2
NPM1
NPM1
NPPB
NPRL2
NPRL3
NR1D1
NR6A1
NRAS
NRAS
NTHL1
NTN3
NUBP1
NUBP2
NUCB1
NUDT6
NUFIP1
NUP153
NUP155
NUP155
NUP54
NUP62
NUP88
NXN
NXT1
OAS1
OAZ1
OCA2
OCIAD1
ODC1
ODC1
OLA1
PA2G4
PA2G4
PAICS
PAIP2
PAK2
PAM
PAPPA
PARG
PARP1
PARP2
PARP3
PAX3
PAX3
PCBD2
PCM1
PCMT1
PCNA
PCNA
PCNP
PCYT1A
PDCD10
PDE4C
PDE6D
PDGFB
PDGFB
PDGFB
PDGFRA
PDGFRB
PDHA1
PDK2
PDK3
PDLIM7
PDPK1
PEA15
PER1
PERP
PET112
PEX11B
PEX14
PEX16
PEX19
PEX3
PEX6
PFDN6
PFKFB4
PFN1
PHB
PHB
PHB2
PHLDB1
PIAS1
PIGF
PIGP
PIK3C3
PIM1
PINK1
PINK1
PKM2
PKN2
PKP1
PLA1A
PLA2G15
PLA2G4A
PLA2G6
PLAC8
PLAUR
PLD1
PLOD3
PLS3
PLXNC1
PMAIP1
PMM2
PMP22
PMPCB
PMS1
PMS2P3
PMVK
PNO1
POLB
POLD2
POLD2
POLD4
POLE3
POLH
POLR1B
POLR1D
POLR3A
POLR3D
POLR3G
POLR3K
POM121
POMT2
POSTN
POU2F1
PPA1
PPAT
PPAT
PPFIA1
PPIA
PPIA
PPID
PPID
PPIE
PPIE
PPP1CB
PPP1R12A
PPP1R12C
PPP1R15A
PPP1R3D
PPP1R7
PPP2CA
PPP2R1B
PPP2R4
PPP2R4
PPP2R4
PPP2R5E
PPP3CA
PPP6C
PPT2
PQBP1
PRDM8
PRDX3
PRDX3
PRDX5
PREP
PREP
PRKAB1
PRKAB2
PRKCDBP
PRKCSH
PRKDC
PRKRA
PRKRIR
PRLR
PRMT5
PROL1
PRPS2
PRPS2
PRPSAP1
PRTN3
PSAP
PSEN2
PSMA1
PSMA5
PSMB1
PSMB1
PSMB5
PSMB7
PSMC4
PSMC5
PSMD10
PSMD14
PSMD3
PSMD5
PSMD7
PSMD8
PSME3
PSMG1
PSMG1
PTDSS1
PTGER2
PTGES3
PTMA
PTMA
PTOV1
PTP4A1
PTP4A2
PTPN1
PTPN1
PTPN1
PTPN6
PTPRN
PWP1
PYCARD
PYCR1
PYCR1
PYCR1
PYCR2
QDPR
RAB10
RAB11A
RAB1A
RAB2A
RAB3A
RAB3GAP2
RAB8A
RABGEF1
RABIF
RAC2
RAD51
RAD51AP1
RAD54L
RANBP3
RAP2B
RAPGEF6
RARA
RARA
RARA
RARB
RB1
RBBP4
RBBP8
RBL1
RBM15B
RBM3
RBM39
RBM4
RBM8A
RCC1
RCC1
RCL1
RECQL
RECQL5
REN
RFC2
RFC2
RFX5
RGL2
RGS2
RHEB
RHOG
RIPK2
RLN1
RNASET2
RNF141
RNF4
RNF7
RNFT1
RNPS1
ROCK1
RPL10
RPL10
RPL13
RPL13
RPL13A
RPL15
RPL18
RPL19
RPL19
RPL22
RPL22
RPL26
RPL26
RPL27
RPL27
RPL27A
RPL27A
RPL3
RPL3
RPL31
RPL32
RPL32
RPL37
RPL4
RPL5
RPL5
RPL8
RPL9
RPL9
RPP30
RPP30
RPS12
RPS13
RPS13
RPS15
RPS16
RPS16
RPS17
RPS17
RPS19
RPS19
RPS20
RPS20
RPS21
RPS23
RPS25
RPS26
RPS27A
RPS27L
RPS29
RPS5
RPS5
RPS6
RPS6KA2
RPS6KA2
RPS6KA5
RPS6KB1
RQCD1
RRAGA
RRAS
RRM2B
RRP9
RSAD2
RSL24D1
RUVBL2
RXRB
SAE1
SAP18
SAP30
SARS
SCAMP1
SCAMP3
SCAND1
SCD
SCLY
SCML2
SCO1
SCOC
SCPEP1
SDCBP
SDF2
SDF2L1
SEC23B
SEC61B
SEC62
SEPHS2
SERF1B
SERINC3
SERP1
SERPINB1
SERPINB8
SERPINE1
SERPINE1
SERPINE1
SERPINE1
SERPINE2
SERTAD1
SFMBT1
SFN
SFXN1
SFXN3
SFXN3
SFXN3
SGPL1
SH2D3C
SHMT1
SHMT1
SHMT1
SHPK
SIGMAR1
SIM2
SIRT1
SKIV2L2
SLA
SLBP
SLC11A1
SLC12A2
SLC16A1
SLC19A1
SLC1A4
SLC20A1
SLC22A3
SLC22A4
SLC25A11
SLC25A28
SLC25A3
SLC25A3
SLC25A3
SLC25A4
SLC25A40
SLC26A4
SLC28A2
SLC2A1
SLC2A2
SLC2A4RG
SLC2A5
SLC31A1
SLC39A6
SLC39A6
SLC39A7
SLC39A8
SLC43A1
SLC4A1
SLC4A2
SLC5A6
SLC6A1
SLC7A1
SLC7A5
SLC9A3R2
SLIT1
SMAD3
SMAD7
SMARCAD1
SMC1A
SMN1
SMN1
SMN1
SNAPC1
SNAPC3
SNCA
SNORD50A
SNRNP40
SNRNP70
SNRPA
SNRPB
SNRPB
SNRPB
SNRPB2
SNRPD2
SNRPD3
SNRPD3
SNRPD3
SNX3
SNX5
SOD1
SOS1
SOX12
SP3
SP4
SPAG5
SPAG6
SPAM1
SPARC
SPAST
SPIB
SPTAN1
SPTLC2
SQSTM1
SRD5A1
SREBF1
SREBF2
SRI
SRM
SRM
SRM
SRP54
SRP68
SRPK1
SRPR
SRRM2
SRSF1
SRSF1
SRSF1
SRSF11
SRSF2
SRSF2
SRSF2
SRSF5
SRSF7
SRSF7
SRSF7
SSB
ST6GALNAC4
STAT5B
STAT6
STK11IP
STMN1
STOML3
STUB1
STX10
STX16
STYXL1
SUCLA2
SUCLG1
SUGT1
SUMO1
SUMO2
SUPT16H
SUPT5H
SURF6
SURF6
SURF6
SYK
SYMPK
SYNGR1
SYNGR2
SYNJ1
SYPL1
TAGLN2
TARBP1
TBL3
TCEB3
TCF12
TCF3
TCHH
TCIRG1
TCN2
TCTA
TDP1
TERT
TERT
TERT
TESK1
TESK1
TESK2
TFDP1
TFRC
TFRC
TFRC
TGFB1
TGFB1
TGFB1
TGFB2
TGFB3
TGFBR2
TGIF2
THBS1
THBS4
THOP1
THRA
THRAP3
THY1
TIMM10
TIMM10
TIMM10
TIMM23B
TIMM23B
TIMM8A
TIMM9
TIMP2
TK1
TK1
TK1
TLE3
TLE4
TLL2
TMCO7
TMED10
TMEM126A
TMEM126A
TMEM126A
TMEM187
TMEM5
TMSB4X
TNF
TNFAIP1
TOB2P1
TOMM22
TOMM22
TOP1
TOP1
TOP1
TOPBP1
TP53
TP53
TP53
TPM1
TPP2
TRAF2
TRAK2
TRAP1
TRAPPC3
TRIB1
TRIM25
TRIM3
TRIM31
TRIP12
TRMT6
TSC2
TSC22D3
TSEN34
TSPAN7
TSPO
TTC33
TTC4
TTC7A
TUBG1
TULP3
TUSC2
TXN
TXN
TXN
TXNL4A
TXNRD1
TYK2
TYMP
TYMS
TYMS
TYMS
U2AF1
U2SURP
UAP1
UBA52
UBAC1
UBE2C
UBE2C
UBE2C
UBE2D3
UBE2G2
UBE2K
UBE2L3
UBE2V1
UBL3
UBQLN1
UBXN1
UBXN8
UCHL1
UCHL1
UCHL1
UCK2
UCN2
UCP1
UCP3
UGT1A1
UGT1A6
UGT2B15
ULBP1
UMPS
UNC119
UPRT
UPRT
UQCR10
UQCRC2
UROD
USO1
USP1
USP11
USP4
USPL1
UXT
UXT
UXT
VAMP1
VAMP2
VAMP3
VAPA
VARS
VARS
VARS1
VASP
VCAM1
VCP
VDAC1
VDAC2
VDAC3
VEGFA
VGF
VHL
VHL
VHL
VLDLR
VPS29
VPS52
VRK1
WDR12
WDR3
WDR36
WDR4
WDR46
WDR5
WFS1
WNT10B
WT1
XIAP
XIAP
XK
XRCC6
YIF1A
YME1L1
YWHAE
YWHAH
YY1
ZAK
ZC3H14
ZFP36L1
ZFP36L1
ZFP36L1
ZFP36L2
ZFPL1
ZKSCAN5
ZMPSTE24
ZNF12
ZNF134
ZNF136
ZNF142
ZNF146
ZNF174
ZNF192
ZNF193
ZNF225
ZNF234
ZNF239
ZNF259
ZNF271
ZNF274
ZNF304
ZNF330
ZNF35
ZNF410
ZNF451
ZNF532
ZNF544
ZNF593
ZNF7
ZNF85
ZNRD1
ZXDB

## Sheet: GSEA TET1
CCRF-CEM SCR vs TET1
Biological processes/ GSEA analysis p≤0.05
Ribosome Biogenesis		Translational Initiation		TRNA processing		Ribosome assembly
n=272		n=136		n=81		n=60
WDR37		RPL36A		GTPBP3		SAMD15
SAMD15		EIF4G3		TRMT12		PPAN-P2RY11
PPAN-P2RY11		RBM4		TRMU		DDX28
METTL15		PAIP1		TRUB1		ERAL1
PELP1		TICRR		METTL2A		SBDS
RIOK3		EIF3K		PUS10		DDX3X
RRNAD1		RPS16		THUMPD3		DHX30
PIH1D1		EIF1B		TRMT2B		NOP53
SIRT1		EIF3C		TARBP1		RPL6
GTPBP10		EIF2B4		NSUN3		RPL3
FBXW9		PABPC1		FTSJ1		WDR18
BYSL		DDX3X		TRMT1L		MDN1
UTP14C		EIF4G1		MOCS3		RPS10-NUDT3
ERI1		EIF4H		QTRT1		RPL11
TSC1		EIF3CL		ELP3		RPF1
EXOSC4		MTIF2		QTRT2		MRPL20
DDX28		AGO2		THUMPD1		RPL38
DDX47		EIF2D		DUS1L		BOP1
RNASEL		EIF3F		METTL2B		EIF2A
POP4		EIF2B1		CDK5RAP1		RRP7A
MRM3		EIF3D		NSUN2		RPS10
NVL		RPL6		METTL1		RPL5
TARBP1		DHX29		CDKAL1		TRAF7
ERAL1		RPL3		NSUN6		EFL1
SBDS		EIF2S3		RPUSD3		NLE1
EIF4A3		EIF3I		ALKBH8		RPF2
EXOSC9		RPL29		MTO1		RPS15
DIS3L2		EIF2B3		ADAT2		NOP2
NSUN3		EIF3E		RPUSD1		MRPL11
NOC4L		UBA52		TYW3		RPL12
CHD7		EIF3A		MTFMT		RPS28
MRM2		EIF1AX		URM1		FASTKD2
WBP11		RPL11		ELP1		BRIX1
BUD23		EIF2B2		ELP2		ABT1
RPS16		EIF3B		THADA		RPS27L
HEATR1		RPL19		TRIT1		C1QBP
SETD4		RPL38		SEPHS2		RPS5
MRM1		EIF3G		TRMT10A		EIF6
RRP1B		EIF4E2		TRMT11		RPS17
DIS3		EIF2A		TRMT61A		RPS14
GNL1		MTFMT		SSB		PPAN
WDR74		EIF2S2		RPUSD4		MRPS11
DDX17		RPS10		TRMT112		RPL10
DDX3X		RPS4X		DUS2		RPSA
DHX30		EIF2B5		AARS2		NPM1
DIEXF		RPL5		TRMT10C		MRPS7
THUMPD1		RPS11		METTL8		RRS1
TEX10		RPL18		THUMPD2		NIP7
LTV1		ABCE1		TPRKB		MRTO4
EXOSC10		EIF5		PUS1		RPL24
RRN3		RPL7		NAT10		RSL24D1
DDX52		RPL36		AARS		MTERF4
NOB1		EIF3L		ELP6		RPL23A
LSM6		RPL13		TRMT6		RPLP0
KRR1		RPL8		ALKBH1		RPS27
NOP53		RPS15		OSGEPL1		MTERF3
NSUN5		EIF4E		ELP4		MPV17L2
XPO1		RPS9		TRMT44		NSUN4
DCAF13		RPL27A		ELP5		RPS19
RPL6		DENR		TRMT5		PWP2
FTSJ3		EIF5B		TRMT13
RRP8		RPS20		PUSL1
EMG1		RPL7A		TRMO
MPHOSPH10		RPS6		YRDC
NOP14		RPL12		DPH3
DIMT1		RPS2		OSGEP
RPL3		RPL32		SEPHS1
RRP15		EIF1		TRMT10B
MAK16		RPS28		WDR4
WDR18		RPS24		DUS3L
MDN1		MTIF3		DUS4L
NOL10		RPS26		CTU2
BCCIP		RPL14		TRMT1
DDX56		RPL30		TRMT61B
RPS10-NUDT3		RPL35A		TYW5
BMS1		EIF3M		THG1L
DROSHA		RPS25		LCMT2
FBL		RPLP2		TRDMT1
NHP2		RPL22		HSD17B10
RPL11		LARP1		CTU1
EXOSC6		RPL4		PUS3
RPF1		EIF4A1
DHX37		RPS27A
EXOSC3		RPL27
GNL3L		RPL35
MRPL20		RPS13
RPUSD1		RPLP1
GTPBP4		COPS5
XRN2		RPS8
NOL11		EIF2S1
RPL38		RPS29
BOP1		EIF1AD
NOM1		RPS18
RRP1		RPL10A
RIOK1		RPS5
LSG1		EIF6
NOA1		RPS17
EIF2A		RPS7
DDX31		RPS23
ZNHIT6		EIF4G2
RRP7A		RPS14
WDR55		EIF4B
RPS10		EIF3H
EXOSC2		RPL28
NAF1		DHX33
TSR1		RPS12
ZNF658		RPS3A
RPL7L1		RPL9
TSR2		RPL13A
SURF6		RPL37A
RSL1D1		RPL10
UTP6		RPSA
RPL5		RPL31
UTP3		RPS21
DDX49		RPS15A
WDR36		RPL37
REXO4		RPL23
TRAF7		RPL41
AAMP		MCTS1
HEATR3		RPL18A
EFL1		EIF4EBP1
ABCE1		RPL26
AATF		EIF4A2
DDX21		RPL21
MRPS9		RPL24
SART1		RPL34
DDX51		EIF3J
KRI1		RPL23A
C1D		RPLP0
ZNF593		RPS27
UTP23		RPL15
RPL7		RPS3
NLE1		YAE1D1
RPF2		RPS19
RBFA		RPL17
URB2		RPL39
NOL8
RPS15
NOP2
RPS9
NGDN
LAS1L
MRPL11
RPL7A
EXOSC1
ISG20L2
RPS6
TRMT112
UTP4
RPL12
RPS2
RPS28
RPS24
FASTKD2
PDCD11
IMP4
NMD3
SNU13
EXOSC8
BRIX1
ABT1
RPL14
RPL35A
NOP10
WDR75
RPS27L
UTP20
MTG1
RPL27
GTF3A
METTL16
DDX27
SENP3
RPL35
TFB1M
WDR12
BMT2
NSA2
RIOX2
RPS8
C1QBP
LYAR
RRP9
RPS18
BTRC
RPL10A
RPS5
PAK1IP1
EIF6
RPS17
RPS7
UTP14A
WDR43
NOC2L
RPS14
PAPD5
PPAN
NPM3
PA2G4
RPUSD2
MRPS11
MPHOSPH6
SDAD1
NOL9
MRPL1
RRP36
NAT10
WDR3
UTP18
RPL10
EXOSC5
NOP58
RPSA
SUV39H1
MTG2
GEMIN4
NPM1
GNL3
RPS21
SRFBP1
FCF1
NOP16
NOP56
MRPS7
RRS1
DKC1
NIP7
RPL26
GNL2
EXOSC7
ZNF622
UTP11
EBNA1BP2
PES1
WDR46
MRTO4
GAR1
RPL24
NOL6
DIS3L
RPL26L1
RSL24D1
RPL34
MTERF4
ERI3
RPL23A
RPLP0
RPS27
RIOK2
MALSU1
NOLC1
MTERF3
MPV17L2
TFB2M
NUP88
YAE1D1
TSR3
IMP3
NSUN4
RAN
FRG1
RCL1
UTP15
TRMT61B
RPS19
GTF2H5
TBL3
MRPL10
YBEY
PIH1D2
FDXACB1
PWP2

## Sheet: GSEA TET2
CCRF-CEM EV vs ectopic TET2
Biological processes/ GSEA analysis p≤0.05
		Neg. Regulation of extrinsic		Regulation of trancription from		Pos. Regulation of epithelial cell proliferation
Cell cycle arrest regulation		apoptotic signaling		RNA pol II promoter in response to stress
n =84		n=66		n=58		n=77
PCBP4		SCG2		CREB3L3		SCG2
ID2		SNAI2		STOX1		STOX1
BTG2		HMOX1		KLF2		PRKCA
MDM4		DAPK1		HMOX1		F3
ZNF268		TMBIM1		CITED2		MST1
CASP2		COL2A1		NCK2		HMOX1
RGCC		RFFL		MAPK7		PDPK1
PRKACA		SH3RF1		TP53		OSR2
PLAGL1		ACVR1		UBC		TGM1
PLK3		NOL3		CREBBP		ID1
PML		MAPK7		SIRT2		ECM1
UHRF2		TCF7L2		VEGFA		VASH2
TP53		TERT		UBA52		VEGFA
GADD45A		FASLG		BAG3		ANG
PKD2		RNF34		SESN2		MYC
BIN1		ZMYND11		ATF3		PLCG1
ZBTB17		ARHGEF2		EP300		RREB1
TFDP2		SIAH2		NCK1		ZNF304
PIDD1		FYN		CHEK1		IQGAP3
E2F7		HTT		HSF2		HMGB2
GTSE1		PHIP		CHD6		BMPR2
SOX4		HMGB2		LIMD1		RTN4
CDC25C		CTNNA1		EGLN1		PDCL3
FOXM1		GSTP1		HIF1AN		ZNF580
EP300		GCLM		HSPA1A		CYBA
E2F8		PSME3		INO80		MTOR
CRADD		HSPA1A		GCN1		NME2
HSP90AB1		ITGAV		ATF6B		STXBP4
RPL23		TRAF2		SIN3A		NF1
TFAP4		ZC3HC1		NOTCH1		NOTCH1
PRMT1		CASP8		ATF4		STAT3
CNOT1		BIRC6		HIF1A		SRSF6
FOXO4		HSPA1B		ELOB		HIF1A
HMGN5		ITGA6		RBX1		SIRT6
CCNK		AKT1		RPS27A		RICTOR
ZNF385A		RIPK1		DNAJB1		STAT5A
CARM1		EYA1		UBB		WDR48
CNOT3		PARK7		CA9		AKT1
E2F4		BCL2L1		TAF1		TGFB1
RRP8		RELA		HSF1		SP1
AKT2		RB1CC1		NEDD4		PRKD2
CALR		EYA3		MUC1		RPTOR
TGFB1		CFLAR		ATF6		EYA1
CDK9		NOS3		CUL2		HMGB1
TRIAP1		RPS6KB1		ARNT		PPP1R16B
CDK1		FADD		HSPA5		BAD
MIF		RAF1		ELOC		JCAD
MUC1		TNFRSF10B		MBTPS2		CTNNB1
MYBBP1A		BCL2		HSF4		CFLAR
RPL26		BRCA1		VHL		ARNT
CNOT4		MAP2K5		JUN		SIRT1
RBL2		GPX1		NFE2L2		MED1
BAX		TGFBR1		TMBIM6		GLUL
AURKA		MCL1		HIGD1A		ADAM17
CNOT8		FAS		EGLN2		FGFR1
PPP2R5B		PELI3		CEBPB		PDCD6
SETMAR		ICAM1		BACH1		AGGF1
E2F1		TNFSF10		RBPJ		ITGA4
TFDP1		GCLC		DDIT3		NME1
CCNB1		TNF		CREB3L1		KDM5B
MDM2		STRADB				NRAS
ARID3A		TRADD				XBP1
BRCA1		IFI6				MAP2K5
CDKN1B		PEA15				ATP7A
CDK5		TNFRSF10A				MYDGF
CNOT9		TNFAIP3				VEGFB
CDK2						TGFBR1
CDK5R1						B4GALT1
CRLF3						JUN
CNOT7						BMPR1A
CHEK2						EGFL7
CNOT11						GATA2
SLC25A33						TNFAIP3
CNOT6L						HRAS
CNOT10						APLN
MED25						NOG
EVI2B						CCL5
CNOT6
CDK4
ATM
PCNA
CNOT2
POU4F1
TNKS1BP1

## Sheet: Sheet1
ACTR3
AMPD3
ANK3
ANKRD66
ARNTL
ASIC3
BAALC
BTAF1
BTN1A1
C12orf57
C17orf98
C19orf52
C2orf27B
C2orf91
C5AR2
CASKIN1
CCDC107
CCDC181
CCL4
CD164L2
CD207
CELF4
CGB
CLEC2B
CRISP1
CTNNBL1
DCDC5
DCTN2
DEFA1
DEFA1B
DEFB127
DLX1
DOCK1
DTX2
EDN3
EIF4A2
EIF4E3
ENDOU
EPDR1
EPHB3
F8A2
F8A3
FAM181B
FAM221A
FAM231A
FER1L6
FHIT
FLI1
FOXP1
FRMD5
GAGE12B
GAGE12F
GCSAML
GHRL
GLRX5
GRIA3
GRIK4
GSC
GSTA4
GTSE1
H2AFB1
H2AFB3
HAND1
HGC6.3
HS1BP3
HSPA12B
IL7
INSM1
IRAK3
IRX6
KALRN
KIAA0930
KLHL42
KNG1
KRT7
KRTAP10-9
LCP1
LECT2
LMO2
LOC100130705
LOC388436
LOC79999
LRRC27
LRRC4
LRRFIP1
LSP1
LSS
MAP1LC3A
MBD3L4
MED22
MESP1
METTL12
MGC57346-CRHR1
MICAL3
MNS1
MOV10L1
MPPED1
MYPOP
NAV3
NCAN
NCF1
NPIPA1
NPIPB3
NR2C2AP
NUAK1
NUDT16
OMD
ONECUT2
OR4F4
OR6B1
PARL
PARP14
PARP2
PDE1C
PDE4DIP
PGA3
PGA5
PITPNB
PKMYT1
POLR2J3
PPIP5K1
PPP4C
PRAMEF7
PRAMEF8
PRH2
PROK2
PRR20A
PRR20B
PRR20C
PRR20D
PRR20E
RASGEF1A
RCAN1
RLIM
RND1
RPL10
RPL32
RPS2
RSRC1
RUFY3
S100A1
SEC14L1
SETDB2
SEZ6
SFRP1
SGPP2
SH2D1B
SHISA2
SIN3A
SLAMF7
SLIT2
SOX30
SPANXB1
SPANXN1
SPDYE2
SPDYE2B
SPTBN4
SRCIN1
SRL
ST6GAL2
ST6GALNAC5
ST8SIA6
STK40
SUPT3H
SV2B
SYT15
TAF9B
TBCE
TBXAS1
TCP11X2
TFAP2C
TFR2
THY1
TMEM206
TMEM220
TMEM236
TMEM255B
TOMM20
TRIM64
TRIM64B
TXN2
UCN
USP17L11
USP17L12
USP17L13
USP17L18
USP17L20
USP17L21
USP17L24
USP17L25
USP17L26
USP17L27
USP17L28
USP17L29
USP17L30
USP17L30
USP17L5
VCX
VPS54
WDR45
WDR74
WSCD1
WWTR1
ZBTB34
ZNF132
ZNF222
ZNF426
